# Supplementary material for: Transcriptomic survey reveals multiple adaptation mechanisms in response to nitrogen deprivation in marine Porphyridium cruentum
Source: PLoS One. 2021 Nov 18;16(11):e0259833. doi: 10.1371/journal.pone.0259833 (PMC8601545; doi:10.1371/journal.pone.0259833)
Supplement: S1 Dataset — (XLSX) [file pone.0259833.s009.xlsx]

## Sheet: diff_detail_20201013_153343.xls
Gene_id	FC(N/C)	Log2FC(N/C)	Pvalue	Padjust	Significant	Regulate	C	N	C_1	C_2	N_1	N_2	NR description
TRINITY_DN1494_c0_g1	0.0441062	-4.50288	0	0	yes	down	1331.56	47.415	1365.67	1297.45	45.91	48.92	PRW45536.1(light-harvesting of photosystem I [Chlorella sorokiniana])
TRINITY_DN5004_c0_g1	0.136566	-2.87233	0	0	yes	down	684.66	74.28	668.89	700.43	78.41	70.15	GBG62569.1(hypothetical protein CBR_g31206 [Chara braunii])
TRINITY_DN3340_c0_g1	0.126684	-2.9807	0	0	yes	down	443.905	44.605	429.79	458.02	43.44	45.77	KXZ47140.1(hypothetical protein GPECTOR_37g145 [Gonium pectorale])
TRINITY_DN2959_c0_g1	0.232814	-2.10275	0	0	yes	down	551.115	101.875	553.59	548.64	102.8	100.95	XP_005648381.1(initiator tRNA phosphoribosyl transferase, partial [Coccomyxa subellipsoidea C-169] )
TRINITY_DN4878_c0_g1	0.156277	-2.67782	0	0	yes	down	638.195	79.28	657.91	618.48	78.85	79.71	GAQ82095.1(light harvesting chlorophyll a b-binding protein [Klebsormidium nitens])
TRINITY_DN332_c0_g1	0.0222281	-5.49147	0	0	yes	down	955.54	16.97	911.59	999.49	15.08	18.86	XP_011399322.1(50S ribosomal protein L6, chloroplastic [Auxenochlorella protothecoides] )
TRINITY_DN2193_c0_g1	0.0985534	-3.34295	0	0	yes	down	710.7	55.76	728.33	693.07	52.78	58.74	GBG85311.1(hypothetical protein CBR_g39879 [Chara braunii])
TRINITY_DN1342_c0_g1	0.150011	-2.73686	0	0	yes	down	2936.32	355.86	3027.53	2845.1	352.51	359.21
TRINITY_DN5172_c0_g1	0.0320877	-4.96184	0	0	yes	down	1067.51	27.625	1062.05	1072.97	30.16	25.09	GAQ78205.1(light harvesting chlorophyll a b-binding protein:lhca1-like protein [Klebsormidium nitens])
TRINITY_DN137_c0_g1	0.0459021	-4.4453	0	0	yes	down	1712.44	62.745	1648.59	1776.29	64.53	60.96
TRINITY_DN1411_c0_g1	0.061174	-4.03094	0	0	yes	down	913.735	44.5	893.3	934.17	42.44	46.56
TRINITY_DN5512_c0_g1	0.172783	-2.53297	0	0	yes	down	3129.53	437.385	3211.76	3047.29	438.67	436.1	GBF96385.1(manganese superoxide dismutase [Raphidocelis subcapitata])
TRINITY_DN3436_c0_g1	0.120232	-3.05611	0	0	yes	down	2156.51	206.54	2271.03	2041.98	207.34	205.74	GAQ82921.1(lysophosphatidic acid acyltransferase [Klebsormidium nitens])
TRINITY_DN756_c0_g2	0.107295	-3.22034	0	0	yes	down	404.82	34.38	392.07	417.57	33.16	35.6	GAQ91878.1(Diacylglycerol acyltransferase 1 [Klebsormidium nitens])
TRINITY_DN1665_c0_g1	0.019744	-5.66244	0	0	yes	down	892.275	14.04	913.8	870.75	13.6	14.48	DAA05942.1(TPA_inf: chloroplast light-harvesting complex I protein precursor Lhca4 [Micromonas pusilla])
TRINITY_DN1681_c0_g1	0.12866	-2.95836	0	0	yes	down	608.045	62.15	606.41	609.68	63.89	60.41
TRINITY_DN5103_c0_g1	0.069156	-3.854	0	0	yes	down	1909.51	105.49	1895.27	1923.74	107.14	103.84
TRINITY_DN712_c0_g1	0.00464169	-7.75113	0	0	yes	down	3937.68	14.64	3982.72	3892.63	13.44	15.84
TRINITY_DN315_c0_g1	0.290641	-1.78269	0	0	yes	down	3538.24	817.64	3581.17	3495.31	802.55	832.73	XP_007511350.1(predicted protein [Bathycoccus prasinos] )
TRINITY_DN683_c0_g1	0.0870867	-3.5214	0	0	yes	down	1514.12	105.305	1385.88	1642.35	105.73	104.88
TRINITY_DN337_c0_g1	0.0673604	-3.89196	0	0	yes	down	1137.22	61.115	1187.6	1086.84	58.2	64.03
TRINITY_DN523_c0_g1	0.329172	-1.60309	0	0	yes	down	4386.4	1145.28	4331.82	4440.97	1143.81	1146.75	GAQ85536.1(Nuclear transport receptor RANBP7/RANBP8 [Klebsormidium nitens])
TRINITY_DN1635_c1_g1	0.030973	-5.01285	0	0	yes	down	1395.84	34.415	1355.17	1436.51	33.34	35.49	GAX80994.1(hypothetical protein CEUSTIGMA_g8429.t1 [Chlamydomonas eustigma])
TRINITY_DN3350_c0_g1	0.215176	-2.21641	1.05e-304	8.51e-303	yes	down	2330.36	399.245	2208.26	2452.45	403.66	394.83	XP_005848327.1(hypothetical protein CHLNCDRAFT_145010 [Chlorella variabilis] )
TRINITY_DN6091_c0_g1	0.0915324	-3.44957	6.99e-289	5.21e-287	yes	down	1566.84	115.93	1654.45	1479.22	120.31	111.55
TRINITY_DN5508_c0_g1	0.0697688	-3.84127	3.97e-274	2.81e-272	yes	down	313.775	17.415	330.36	297.19	16.76	18.07	GAX78881.1(hypothetical protein CEUSTIGMA_g6320.t1 [Chlamydomonas eustigma])
TRINITY_DN3059_c1_g1	0.123809	-3.01381	1.28e-269	8.73e-268	yes	down	1595.45	159.685	1601.02	1589.88	156.18	163.19
TRINITY_DN1158_c0_g1	0.0662943	-3.91497	1.28e-255	8.3e-254	yes	down	231.595	12.21	234.09	229.1	12.13	12.29	GAQ84085.1(ABC Acyl Transporter [Klebsormidium nitens])
TRINITY_DN6251_c0_g1	0.097552	-3.35768	1.8e-255	1.15e-253	yes	down	253.95	19.68	248.18	259.72	18.18	21.18
TRINITY_DN6144_c0_g1	0.255518	-1.9685	3.2e-253	2.03e-251	yes	down	2284.43	467.25	2328.57	2240.28	458.66	475.84
TRINITY_DN5458_c0_g1	0.26229	-1.93077	4.19e-248	2.61e-246	yes	down	4419.43	931.6	4276.13	4562.73	944.76	918.44
TRINITY_DN421_c0_g1	0.0107356	-6.54145	1.47e-237	8.81e-236	yes	down	608.37	5.225	615.77	600.97	4.8	5.65
TRINITY_DN2213_c0_g2	0.142777	-2.80816	1.59e-235	9.37e-234	yes	down	406.68	46.225	389.62	423.74	47.38	45.07
TRINITY_DN2213_c0_g1	0.091296	-3.4533	8.08e-214	4.4e-212	yes	down	1018.51	74.785	923.48	1113.54	76.46	73.11
TRINITY_DN676_c0_g1	0.149395	-2.7428	7.18e-200	3.64e-198	yes	down	539.995	64.395	537.24	542.75	61.05	67.74	PRW32896.1(Photosystem II repair PSB27- chloroplastic [Chlorella sorokiniana])
TRINITY_DN1876_c0_g1	0.183239	-2.4482	3.84e-198	1.93e-196	yes	down	194.285	28.255	197.48	191.09	27.18	29.33	XP_002953234.1(hypothetical protein VOLCADRAFT_93964 [Volvox carteri f. nagariensis] )
TRINITY_DN2046_c0_g1	0.302334	-1.72578	1.63e-196	8.11e-195	yes	down	1246.24	300.545	1239.41	1253.07	300.29	300.8
TRINITY_DN2044_c0_g1	0.32304	-1.63021	2.67e-194	1.3e-192	yes	down	672.77	172.48	650.49	695.05	176.18	168.78	PRW20966.1(D-xylose-proton symporter-like 2 [Chlorella sorokiniana])
TRINITY_DN1749_c0_g1	0.0178922	-5.80453	1.49e-193	7.01e-192	yes	down	248.625	3.535	248.44	248.81	2.75	4.32	GBG60823.1(hypothetical protein CBR_g15946 [Chara braunii])
TRINITY_DN1632_c0_g1	0.289365	-1.78904	1.77e-190	8.07e-189	yes	down	3281.61	763.98	3229.47	3333.74	742.46	785.5	PNW84727.1(hypothetical protein CHLRE_03g156250v5 [Chlamydomonas reinhardtii])
TRINITY_DN5008_c0_g1	0.321805	-1.63574	3.42e-186	1.51e-184	yes	down	936.975	239.465	947.95	926	230.5	248.43	GBF88645.1(cullin [Raphidocelis subcapitata])
TRINITY_DN5213_c0_g1	0.0982566	-3.3473	3.2e-185	1.4e-183	yes	down	184.475	14.41	183.7	185.25	13.43	15.39
TRINITY_DN166_c0_g1	0.330448	-1.5975	2.1e-181	8.95e-180	yes	down	808.585	212.4	826.82	790.35	213.28	211.52	GAQ86910.1(hypothetical protein KFL_003200020 [Klebsormidium nitens])
TRINITY_DN820_c1_g1	0.235067	-2.08886	4.44e-178	1.84e-176	yes	down	730.51	136.935	699.73	761.29	138.49	135.38
TRINITY_DN864_c0_g1	0.232203	-2.10654	1.33e-177	5.45e-176	yes	down	878.32	162.885	846.61	910.03	169.46	156.31
TRINITY_DN5481_c0_g1	0.106742	-3.2278	1.81e-175	7.39e-174	yes	down	505.435	43.275	503.08	507.79	46.55	40	GAQ83927.1(ferredoxin-NADP reductase [Klebsormidium nitens])
TRINITY_DN1_c0_g1	0.318638	-1.65001	2.38e-173	9.59e-172	yes	down	5063.43	1283.88	5407.79	4719.06	1279.08	1288.67
TRINITY_DN346_c0_g2	0.430699	-1.21525	3.21e-168	1.27e-166	yes	down	4394.94	1502.41	4310.69	4479.19	1524.9	1479.93
TRINITY_DN6312_c0_g1	0.17181	-2.54112	7.84e-161	2.98e-159	yes	down	747.55	103.125	771.57	723.53	108.01	98.24
TRINITY_DN1432_c0_g1	0.391469	-1.35303	1.87e-159	7.05e-158	yes	down	2079.5	647.915	2110.49	2048.51	668.39	627.44	XP_005844055.1(hypothetical protein CHLNCDRAFT_139623 [Chlorella variabilis] )
TRINITY_DN6282_c0_g1	0.189733	-2.39796	1.03e-155	3.83e-154	yes	down	398.18	60.26	390.77	405.59	63	57.52
TRINITY_DN171_c0_g1	0.261378	-1.93579	3.21e-154	1.17e-152	yes	down	305.885	63.28	306.93	304.84	64.06	62.5
TRINITY_DN3124_c0_g1	0.234237	-2.09396	6.11e-144	2.06e-142	yes	down	3047.51	584.505	3220.38	2874.63	558.82	610.19
TRINITY_DN5890_c0_g1	0.369488	-1.4364	1.12e-143	3.74e-142	yes	down	2271.66	673.43	2280.57	2262.74	686.36	660.5	PNW84735.1(hypothetical protein CHLRE_03g156550v5 [Chlamydomonas reinhardtii])
TRINITY_DN5892_c0_g1	0.124542	-3.00529	4.02e-143	1.33e-141	yes	down	746.41	75.11	732.51	760.31	71.91	78.31	GAQ81682.1(hypothetical protein KFL_000870180 [Klebsormidium nitens])
TRINITY_DN34_c0_g1	0.359874	-1.47443	1.55e-141	5e-140	yes	down	731.26	210.74	743.79	718.73	211.36	210.12
TRINITY_DN6185_c0_g1	0.150904	-2.72829	1.06e-140	3.38e-139	yes	down	1003.55	122.8	1044.27	962.84	119.52	126.08	GAX86175.1(hypothetical protein CEUSTIGMA_g13588.t1 [Chlamydomonas eustigma] )
TRINITY_DN4872_c0_g1	0.122429	-3.02998	2.16e-139	6.75e-138	yes	down	180.01	21.945	178	182.02	26.1	17.79	XP_005845047.1(hypothetical protein CHLNCDRAFT_58670 [Chlorella variabilis] )
TRINITY_DN6334_c0_g1	0.0665509	-3.9094	4.06e-139	1.27e-137	yes	down	462.4	24.825	455.13	469.67	26.69	22.96	XP_005851545.1(hypothetical protein CHLNCDRAFT_29579 [Chlorella variabilis] )
TRINITY_DN5973_c0_g1	0.0844918	-3.56504	8.71e-138	2.69e-136	yes	down	663.845	45.475	631.89	695.8	48.77	42.18	GAQ81840.1(one-helix protein [Klebsormidium nitens])
TRINITY_DN563_c0_g1	0.0916061	-3.44841	4.07e-133	1.23e-131	yes	down	815.775	60.85	804.61	826.94	57.36	64.34	KXZ56953.1(hypothetical protein GPECTOR_1g86 [Gonium pectorale])
TRINITY_DN2304_c0_g1	0.439305	-1.18671	6.9e-129	2.03e-127	yes	down	2163.47	756.385	2114.83	2212.1	761.29	751.48	GAQ83253.1(nucleotide-binding protein [Klebsormidium nitens])
TRINITY_DN5668_c0_g1	0.0913818	-3.45195	7.33e-129	2.14e-127	yes	down	219.02	15.945	211.86	226.18	13.43	18.46	AJW81214.1(beta type carbonic anhydrase [Lobosphaera incisa])
TRINITY_DN1443_c0_g2	0.164144	-2.60696	1.67e-128	4.85e-127	yes	down	202.175	26.395	207.69	196.66	26.81	25.98	XP_002946492.1(hypothetical protein VOLCADRAFT_86841 [Volvox carteri f. nagariensis] )
TRINITY_DN5592_c0_g1	0.141545	-2.82066	1.72e-125	4.89e-124	yes	down	770.605	88.375	801.61	739.6	89.96	86.79	GAX81866.1(hypothetical protein CEUSTIGMA_g9294.t1 [Chlamydomonas eustigma])
TRINITY_DN117_c0_g1	0.114103	-3.13159	1.64e-123	4.62e-122	yes	down	231.82	22.155	233.7	229.94	24.84	19.47	XP_002507775.1(hypothetical protein MICPUN_55611 [Micromonas commoda] )
TRINITY_DN861_c0_g1	0.286109	-1.80536	7.07e-123	1.98e-121	yes	down	92.21	20.92	95.25	89.17	21.35	20.49	GAQ80969.1(M13 family peptidase [Klebsormidium nitens])
TRINITY_DN269_c0_g4	0.327771	-1.60924	8.69e-121	2.38e-119	yes	down	570.815	149.105	566.77	574.86	149.66	148.55
TRINITY_DN2528_c0_g1	0.0994742	-3.32953	1.68e-119	4.6e-118	yes	down	391.425	31.215	418.65	364.2	28.71	33.72
TRINITY_DN5816_c0_g1	0.0310978	-5.00704	6.77e-118	1.81e-116	yes	down	202.945	5.06	207.44	198.45	6.16	3.96
TRINITY_DN6132_c0_g1	0.247174	-2.0164	1.32e-116	3.49e-115	yes	down	232.75	45.765	228.79	236.71	46.12	45.41	Q9SDW9.1(RecName: Full=Squalene synthase BSS )
TRINITY_DN2995_c0_g1	0.424731	-1.23538	6.62e-116	1.74e-114	yes	down	507.66	171.185	503.08	512.24	174.51	167.86	XP_003062534.1(predicted protein, partial [Micromonas pusilla CCMP1545] )
TRINITY_DN5704_c0_g1	0.203844	-2.29446	1.15e-114	3e-113	yes	down	169.1	27.4	165.74	172.46	26.18	28.62	PSC73882.1(ABC transporter A family member 2 isoform C [Micractinium conductrix])
TRINITY_DN6171_c0_g1	0.270752	-1.88496	1.37e-114	3.57e-113	yes	down	1560.57	342.22	1606.3	1514.84	328.4	356.04	XP_002507839.1(predicted protein [Micromonas commoda] )
TRINITY_DN1516_c0_g1	0.33255	-1.58836	6.62e-114	1.69e-112	yes	down	237.61	62.71	235.47	239.75	60.22	65.2	GAQ80116.1(ATP-dependent DNA ligase [Klebsormidium nitens])
TRINITY_DN4628_c0_g2	0.262486	-1.92969	1.9e-110	4.71e-109	yes	down	98.135	20.43	94.3	101.97	19.98	20.88	XP_001692158.1(predicted protein [Chlamydomonas reinhardtii])
TRINITY_DN798_c0_g1	0.224812	-2.15321	3.84e-110	9.46e-109	yes	down	428.2	76.97	416.64	439.76	80.71	73.23
TRINITY_DN2552_c0_g1	0.2016	-2.31043	8.06e-107	1.94e-105	yes	down	195.065	31.305	189.54	200.59	31.01	31.6	GBG69616.1(hypothetical protein CBR_g4446 [Chara braunii])
TRINITY_DN114_c0_g1	0.376872	-1.40785	2.12e-106	5.05e-105	yes	down	595.41	173.095	573.14	617.68	172.08	174.11	XP_003055571.1(predicted protein [Micromonas pusilla CCMP1545] )
TRINITY_DN426_c0_g1	0.45051	-1.15037	3.95e-106	9.4e-105	yes	down	1020.45	365.75	1034.25	1006.65	370.06	361.44	GAQ82690.1(transducin family protein / WD-40 repeat family protein [Klebsormidium nitens])
TRINITY_DN1809_c0_g2	0.434486	-1.20262	8.48e-106	2.01e-104	yes	down	820.73	283.635	825.65	815.81	280.82	286.45
TRINITY_DN5656_c0_g1	0.244283	-2.03337	3.72e-105	8.72e-104	yes	down	129.005	25.015	122.9	135.11	24.21	25.82	GAQ82938.1(hypothetical protein KFL_001300010 [Klebsormidium nitens])
TRINITY_DN290_c0_g1	0.165564	-2.59454	5.85e-105	1.36e-103	yes	down	1387.67	189.885	1425.19	1350.15	197.06	182.71
TRINITY_DN5480_c0_g1	0.301904	-1.72784	3.02e-104	6.97e-103	yes	down	862.055	207.8	800.88	923.23	206.3	209.3
TRINITY_DN1819_c0_g1	0.118763	-3.07384	1.84e-103	4.22e-102	yes	down	152.875	14.47	153.65	152.1	14.13	14.81	XP_005848768.1(hypothetical protein CHLNCDRAFT_22004 [Chlorella variabilis] )
TRINITY_DN2207_c0_g1	0.163491	-2.61272	1.87e-103	4.28e-102	yes	down	131.77	17.13	127.25	136.29	16.36	17.9	PRW60588.1(Methylmalonyl- mitochondrial [Chlorella sorokiniana])
TRINITY_DN656_c0_g1	0.252898	-1.98337	4.86e-102	1.1e-100	yes	down	259.295	49.555	269.99	248.6	42.27	56.84
TRINITY_DN5100_c0_g1	0.0838135	-3.57667	9.91e-102	2.23e-100	yes	down	169.37	11.335	167.99	170.75	11.07	11.6	GBF87840.1(40S ribosomal protein S17 [Raphidocelis subcapitata])
TRINITY_DN99_c0_g1	0.313555	-1.67321	3.66e-101	8.21e-100	yes	down	649.165	162.4	676.11	622.22	156.28	168.52	XP_002953408.1(hypothetical protein VOLCADRAFT_109874 [Volvox carteri f. nagariensis] )
TRINITY_DN2932_c0_g1	0.282158	-1.82542	4.77e-101	1.06e-99	yes	down	926.925	210.085	895.34	958.51	223.01	197.16
TRINITY_DN881_c0_g1	0.164904	-2.6003	1.59e-99	3.5e-98	yes	down	855.82	115	871.6	840.04	110.4	119.6
TRINITY_DN203_c0_g1	0.317971	-1.65303	1.55e-98	3.39e-97	yes	down	262.415	66.325	265.06	259.77	64.59	68.06	XP_002502132.1(predicted protein [Micromonas commoda] )
TRINITY_DN832_c0_g1	0.362099	-1.46554	2.79e-96	5.99e-95	yes	down	2651.64	776.85	2814.35	2488.92	807.34	746.36	GAQ90115.1(hypothetical protein KFL_006020040 [Klebsormidium nitens])
TRINITY_DN108_c0_g1	0.462377	-1.11286	4.96e-96	1.06e-94	yes	down	258.56	94.8	258.89	258.23	96.87	92.73	GBG86492.1(hypothetical protein CBR_g41486 [Chara braunii])
TRINITY_DN5733_c0_g1	0.381347	-1.39082	1.9e-95	4.02e-94	yes	down	382.03	115.845	382.7	381.36	115.18	116.51	XP_002950277.1(hypothetical protein VOLCADRAFT_104659 [Volvox carteri f. nagariensis] )
TRINITY_DN2851_c0_g1	0.144668	-2.78918	4.36e-94	9.13e-93	yes	down	516.755	60.515	520.83	512.68	62.47	58.56
TRINITY_DN5852_c0_g1	0.143796	-2.79791	6e-94	1.25e-92	yes	down	551.04	64	580.16	521.92	59.43	68.57	PNH11903.1(hypothetical protein TSOC_001191 [Tetrabaena socialis])
TRINITY_DN2989_c0_g1	0.24867	-2.00769	3.04e-92	6.24e-91	yes	down	470.725	93.81	471.41	470.04	98.33	89.29
TRINITY_DN1001_c0_g1	0.0757155	-3.72327	1.21e-90	2.43e-89	yes	down	340.22	20.765	353.81	326.63	18.76	22.77
TRINITY_DN6264_c0_g1	0.248708	-2.00747	2.63e-90	5.25e-89	yes	down	346.995	68.96	338.86	355.13	70.66	67.26	XP_005847816.1(hypothetical protein CHLNCDRAFT_134017 [Chlorella variabilis] )
TRINITY_DN126_c0_g1	0.440657	-1.18227	5.38e-89	1.07e-87	yes	down	733.295	255.305	702.44	764.15	262.81	247.8
TRINITY_DN1070_c0_g1	0.081919	-3.60966	2.18e-88	4.28e-87	yes	down	151.415	9.91	152.67	150.16	9.96	9.86	GAQ78123.1(hypothetical protein KFL_000080270 [Klebsormidium nitens])
TRINITY_DN89_c0_g1	0.283414	-1.81902	4.32e-88	8.46e-87	yes	down	828.185	188.78	804.52	851.85	180.97	196.59
TRINITY_DN538_c0_g1	0.130265	-2.94048	5.62e-88	1.1e-86	yes	down	104.7	10.86	101.77	107.63	11.44	10.28	GAQ85524.1(hypothetical protein KFL_002390160 [Klebsormidium nitens])
TRINITY_DN6369_c0_g1	0.121136	-3.0453	8.47e-88	1.65e-86	yes	down	311.3	30.3	304.76	317.84	36.07	24.53	GBG83833.1(hypothetical protein CBR_g37632 [Chara braunii])
TRINITY_DN47_c0_g1	0.358708	-1.47912	4.51e-87	8.71e-86	yes	down	162.395	46.235	162.72	162.07	47.11	45.36	XP_003075257.1(Ribosome recycling factor [Ostreococcus tauri] )
TRINITY_DN1587_c0_g1	0.0375123	-4.73649	7.49e-87	1.44e-85	yes	down	233.365	7.005	245.56	221.17	4.91	9.1	OUS46784.1(dehydrogenase [Ostreococcus tauri])
TRINITY_DN2774_c0_g1	0.440814	-1.18176	3.63e-86	6.98e-85	yes	down	1347.99	473.855	1311.74	1384.24	493.25	454.46	XP_001422172.1(predicted protein, partial [Ostreococcus lucimarinus CCE9901] )
TRINITY_DN3013_c0_g1	0.187481	-2.41518	4.6e-86	8.81e-85	yes	down	371.75	55.94	372.96	370.54	54.19	57.69
TRINITY_DN2619_c0_g1	0.0817834	-3.61205	1.08e-85	2.06e-84	yes	down	85.14	5.535	88.14	82.14	4.65	6.42	XP_013894040.1(hypothetical protein MNEG_12941 [Monoraphidium neglectum] )
TRINITY_DN1369_c0_g1	0.236066	-2.08274	1.93e-85	3.65e-84	yes	down	174.48	32.745	166.04	182.92	30.7	34.79	XP_001417314.1(H+-PPase family transporter: proton [Ostreococcus lucimarinus CCE9901] )
TRINITY_DN589_c0_g2	0.222347	-2.16911	1.77e-84	3.31e-83	yes	down	390.645	69.325	368.35	412.94	62.21	76.44	XP_002507933.1(predicted protein [Micromonas commoda] )
TRINITY_DN656_c0_g2	0.401441	-1.31674	1.91e-84	3.57e-83	yes	down	433.2	138.35	423.7	442.7	142.03	134.67
TRINITY_DN2629_c0_g1	0.190202	-2.39439	4.29e-84	8e-83	yes	down	158.38	23.995	160.47	156.29	23.75	24.24	XP_001417518.1(predicted protein [Ostreococcus lucimarinus CCE9901] )
TRINITY_DN1398_c0_g1	0.367732	-1.44327	1.14e-83	2.12e-82	yes	down	587.125	172.35	575.44	598.81	170.71	173.99	PNW81428.1(hypothetical protein CHLRE_07g355600v5 [Chlamydomonas reinhardtii])
TRINITY_DN491_c0_g1	0.250532	-1.99693	1.55e-83	2.87e-82	yes	down	83.635	16.635	82.94	84.33	17.1	16.17
TRINITY_DN1211_c0_g1	0.339059	-1.56039	1.98e-83	3.65e-82	yes	down	606.235	164.345	586.86	625.61	163.61	165.08	KXZ54939.1(hypothetical protein GPECTOR_3g109 [Gonium pectorale])
TRINITY_DN1912_c0_g2	0.149052	-2.74612	2.97e-83	5.47e-82	yes	down	100.58	11.92	110.12	91.04	12.5	11.34	XP_001698470.1(predicted protein [Chlamydomonas reinhardtii] )
TRINITY_DN6448_c0_g1	0.496273	-1.01079	2.8e-82	5.09e-81	yes	down	3705.32	1482.55	3779.78	3630.86	1493.83	1471.27	XP_002505823.1(predicted protein [Micromonas commoda] )
TRINITY_DN364_c0_g1	0.452102	-1.14528	2.4e-81	4.31e-80	yes	down	328.52	117.89	319.87	337.17	117.41	118.37	GAQ88355.1(trehalose-6-phosphate synthase [Klebsormidium nitens])
TRINITY_DN509_c0_g1	0.476305	-1.07004	3.22e-80	5.75e-79	yes	down	1015.31	423.595	984.52	1046.1	428.92	418.27
TRINITY_DN305_c0_g1	0.338013	-1.56485	4.3e-79	7.53e-78	yes	down	176.69	47.455	171.19	182.19	48.72	46.19	KXZ44386.1(hypothetical protein GPECTOR_68g357 [Gonium pectorale])
TRINITY_DN1660_c0_g3	0.163181	-2.61545	1e-78	1.74e-77	yes	down	266.83	34.925	265.71	267.95	35.96	33.89
TRINITY_DN1447_c0_g1	0.136607	-2.87189	1.51e-77	2.61e-76	yes	down	76.67	8.33	73.08	80.26	8.05	8.61	GAQ80278.1(glutamine amidotransferase-like protein [Klebsormidium nitens])
TRINITY_DN6107_c0_g1	0.110198	-3.18184	2.17e-77	3.74e-76	yes	down	1254.37	110.685	1184.28	1324.46	99.85	121.52	ABC00187.1(chloroplast glyceraldehyde-3-phosphate dehydrogenase [Dunaliella viridis] )
TRINITY_DN5844_c0_g1	0.326898	-1.61309	3.53e-77	6.07e-76	yes	down	184.875	48.045	179.98	189.77	49.14	46.95	PSC72920.1(hypothetical protein C2E20_4073 [Micractinium conductrix])
TRINITY_DN355_c0_g1	0.235817	-2.08426	6.7e-77	1.15e-75	yes	down	212.805	40.03	213.06	212.55	39.76	40.3
TRINITY_DN2073_c0_g1	0.382168	-1.38772	2.01e-75	3.37e-74	yes	down	132.6	40.21	127.65	137.55	41.55	38.87	GAQ82551.1(hypothetical protein KFL_001150120 [Klebsormidium nitens])
TRINITY_DN1305_c0_g1	0.126559	-2.98212	4.68e-75	7.81e-74	yes	down	141.62	14.315	141.04	142.2	15.31	13.32
TRINITY_DN2900_c0_g1	0.199702	-2.32408	2.83e-74	4.68e-73	yes	down	145.695	23.18	139.5	151.89	23.12	23.24
TRINITY_DN399_c0_g1	0.378962	-1.39987	1.27e-73	2.08e-72	yes	down	295.945	88.58	293.27	298.62	91.38	85.78
TRINITY_DN76_c0_g1	0.268556	-1.8967	6.8e-73	1.1e-71	yes	down	154.775	33.25	149.07	160.48	31.85	34.65	XP_001419644.1(predicted protein [Ostreococcus lucimarinus CCE9901] )
TRINITY_DN340_c0_g1	0.33193	-1.59105	7.59e-73	1.23e-71	yes	down	630.285	167.675	605.12	655.45	174.49	160.86	XP_001694296.1(predicted protein [Chlamydomonas reinhardtii] )
TRINITY_DN568_c0_g2	0.0806328	-3.63249	7.66e-71	1.22e-69	yes	down	55.52	3.56	53.22	57.82	3.63	3.49	GAQ81183.1(hypothetical protein KFL_000730200 [Klebsormidium nitens])
TRINITY_DN2881_c0_g1	0.139226	-2.8445	4.54e-68	7.06e-67	yes	down	50.705	5.61	50.8	50.61	6.16	5.06	KDD75861.1(NAD binding domain of 6-phosphogluconate dehydrogenase [Helicosporidium sp. ATCC 50920])
TRINITY_DN5891_c0_g1	0.116154	-3.10588	9.23e-68	1.43e-66	yes	down	306.365	28.745	325.47	287.26	29.66	27.83	XP_007510149.1(peptidyl-prolyl cis-trans isomerase B [Bathycoccus prasinos] )
TRINITY_DN5078_c0_g1	0.293534	-1.7684	4.65e-67	7.16e-66	yes	down	303.555	71.175	299.4	307.71	69.5	72.85	GAQ92208.1(Serine/threonine specific protein phosphatase PP1 catalytic subunit [Klebsormidium nitens])
TRINITY_DN5219_c0_g1	0.253987	-1.97717	4.83e-67	7.42e-66	yes	down	345.17	70.26	331.17	359.17	74.35	66.17	BAL03266.1(chloroplast phosphoribulokinase [Closterium peracerosum-strigosum-littorale complex])
TRINITY_DN627_c0_g3	0.459591	-1.12158	5.01e-67	7.67e-66	yes	down	605.3	219.27	607.71	602.89	217.99	220.55	GAQ81582.1(hypothetical protein KFL_000840240 [Klebsormidium nitens])
TRINITY_DN294_c0_g1	0.263814	-1.92241	7.9e-67	1.21e-65	yes	down	324.14	68.445	309.37	338.91	70.86	66.03	GAQ84191.1(Glutamine synthetase [Klebsormidium nitens])
TRINITY_DN2469_c0_g1	0.0931653	-3.42406	1.29e-66	1.97e-65	yes	down	66.555	4.935	64.05	69.06	4.83	5.04	XP_002957198.1(hypothetical protein VOLCADRAFT_107582 [Volvox carteri f. nagariensis] )
TRINITY_DN2159_c0_g2	0.28577	-1.80707	1.51e-66	2.29e-65	yes	down	68.22	15.47	68.32	68.12	16.45	14.49	XP_003060895.1(predicted protein [Micromonas pusilla CCMP1545] )
TRINITY_DN904_c0_g1	0.47202	-1.08308	2.71e-65	4.07e-64	yes	down	1752.02	661.69	1681.17	1822.87	649.49	673.89
TRINITY_DN703_c0_g2	0.260813	-1.93891	2.53e-64	3.78e-63	yes	down	197.99	41.125	202.12	193.86	37.93	44.32
TRINITY_DN5139_c0_g1	0.137266	-2.86495	6.08e-63	8.98e-62	yes	down	99.835	10.895	102.55	97.12	8.78	13.01	GAQ81474.1(D-threo-aldose 1-dehydrogenase [Klebsormidium nitens])
TRINITY_DN1152_c0_g1	0.474248	-1.07629	4.67e-62	6.81e-61	yes	down	571.875	215.865	576.02	567.73	225.86	205.87
TRINITY_DN809_c0_g1	0.0236498	-5.40203	9.12e-62	1.32e-60	yes	down	186.6	3.555	196.29	176.91	3.74	3.37
TRINITY_DN3085_c0_g2	0.255169	-1.97048	2.18e-61	3.12e-60	yes	down	192.76	39.255	193.93	191.59	39.77	38.74	XP_002958888.1(hypothetical protein VOLCADRAFT_120065 [Volvox carteri f. nagariensis] )
TRINITY_DN1071_c0_g1	0.407987	-1.2934	2.53e-61	3.61e-60	yes	down	156.59	50.715	150.05	163.13	52.43	49	GAQ80055.1(hypothetical protein KFL_000450110 [Klebsormidium nitens])
TRINITY_DN3389_c0_g1	0.393208	-1.34664	2.97e-61	4.22e-60	yes	down	138.855	43.355	140.18	137.53	44.41	42.3	GBG73548.1(hypothetical protein CBR_g16891 [Chara braunii])
TRINITY_DN2777_c0_g1	0.270263	-1.88757	3.42e-61	4.85e-60	yes	down	331.155	71.635	328.61	333.7	79.75	63.52
TRINITY_DN467_c0_g1	0.418211	-1.2577	5.22e-61	7.39e-60	yes	down	142.165	47.195	143.01	141.32	48.4	45.99	XP_011397031.1(Phosphatidylinositol 4-kinase alpha 1 [Auxenochlorella protothecoides] )
TRINITY_DN6349_c0_g1	0.440413	-1.18307	1.12e-59	1.54e-58	yes	down	1054.51	371.91	1113	996.01	370.34	373.48
TRINITY_DN6496_c0_g1	0.247951	-2.01188	2.37e-59	3.23e-58	yes	down	213.005	42.17	205.53	220.48	39.99	44.35	XP_005650540.1(NADP-dependent glyceraldehyde-3-phosphate dehydrogenase [Coccomyxa subellipsoidea C-169] )
TRINITY_DN4121_c0_g1	0.165278	-2.59704	2.85e-59	3.89e-58	yes	down	38.805	5.095	39.53	38.08	5.32	4.87
TRINITY_DN4491_c0_g2	0.211274	-2.24281	2.96e-59	4.04e-58	yes	down	107.075	18.02	107.51	106.64	18.56	17.48	GBG70638.1(hypothetical protein CBR_g7940 [Chara braunii])
TRINITY_DN5507_c0_g1	0.259405	-1.94672	5.97e-59	8.05e-58	yes	down	559.71	117.58	554.93	564.49	126.13	109.03	GAQ81624.1(cyclophilin [Klebsormidium nitens])
TRINITY_DN1236_c0_g1	0.361648	-1.46734	1.86e-58	2.48e-57	yes	down	252.065	72.64	251.94	252.19	75.09	70.19	GBG80229.1(hypothetical protein CBR_g30595 [Chara braunii])
TRINITY_DN5121_c0_g1	0.162126	-2.62482	1.18e-57	1.56e-56	yes	down	169.465	21.995	166.29	172.64	26.02	17.97	GAX81887.1(hypothetical protein CEUSTIGMA_g9315.t1 [Chlamydomonas eustigma])
TRINITY_DN11_c0_g1	0.277436	-1.84977	3.17e-57	4.19e-56	yes	down	215.815	47.815	219.77	211.86	50.33	45.3
TRINITY_DN3059_c0_g1	0.395746	-1.33735	6.44e-57	8.51e-56	yes	down	562.985	178.495	556.26	569.71	183.38	173.61	XP_005843940.1(hypothetical protein CHLNCDRAFT_37179 [Chlorella variabilis] )
TRINITY_DN392_c0_g2	0.441406	-1.17982	6.52e-57	8.59e-56	yes	down	100.355	35.135	102.57	98.14	36.11	34.16	PRW45506.1(transcriptional regulator [Chlorella sorokiniana])
TRINITY_DN1909_c0_g1	0.359947	-1.47414	2.5e-56	3.26e-55	yes	down	335.64	96.465	327.45	343.83	101.17	91.76
TRINITY_DN640_c0_g1	0.237553	-2.07368	3.05e-56	3.96e-55	yes	down	363.95	69.42	371.28	356.62	80.1	58.74
TRINITY_DN1569_c0_g1	0.489745	-1.0299	3.27e-56	4.25e-55	yes	down	321.705	125.215	322.34	321.07	125.56	124.87	XP_001417042.1(predicted protein [Ostreococcus lucimarinus CCE9901] )
TRINITY_DN1500_c0_g1	0.240314	-2.057	4.7e-56	6.08e-55	yes	down	499.28	96.81	518.99	479.57	87.56	106.06	PSC69130.1(Peroxisomal membrane PMP22 isoform B [Micractinium conductrix] )
TRINITY_DN660_c0_g1	0.328509	-1.60599	5.48e-53	6.94e-52	yes	down	158.175	41.37	158.68	157.67	42.67	40.07
TRINITY_DN373_c0_g1	0.418459	-1.25684	6.59e-53	8.31e-52	yes	down	284.495	94.79	277.11	291.88	98.09	91.49
TRINITY_DN3552_c0_g1	0.358036	-1.48182	1.41e-52	1.77e-51	yes	down	352.87	100.97	344.81	360.93	97.64	104.3
TRINITY_DN2607_c0_g1	0.165419	-2.5958	2.08e-52	2.61e-51	yes	down	41.13	5.41	41.15	41.11	5.65	5.17	GAQ80055.1(hypothetical protein KFL_000450110 [Klebsormidium nitens])
TRINITY_DN2647_c0_g1	0.204139	-2.29237	1.31e-51	1.61e-50	yes	down	128.895	21.01	123.66	134.13	22.08	19.94
TRINITY_DN5309_c0_g1	0.12403	-3.01124	1.04e-50	1.26e-49	yes	down	460.42	46.98	461.77	459.07	44.64	49.32	XP_005843298.1(hypothetical protein CHLNCDRAFT_141372 [Chlorella variabilis] )
TRINITY_DN157_c0_g1	0.286733	-1.80222	1.92e-50	2.33e-49	yes	down	109.005	24.72	112.74	105.27	24.44	25	GAQ83476.1(ubiquinone biosynthesis methyltransferase [Klebsormidium nitens])
TRINITY_DN3020_c0_g1	0.309783	-1.69067	1.3e-49	1.56e-48	yes	down	421.79	104.715	432.99	410.59	94.77	114.66	GAX73268.1(hypothetical protein CEUSTIGMA_g722.t1 [Chlamydomonas eustigma])
TRINITY_DN2802_c0_g1	0.244305	-2.03324	2.26e-49	2.71e-48	yes	down	127.005	24.74	129.8	124.21	25.5	23.98	XP_005649084.1(P-loop containing nucleoside triphosphate hydrolase protein [Coccomyxa subellipsoidea C-169] )
TRINITY_DN1412_c0_g1	0.448224	-1.15771	6.25e-49	7.47e-48	yes	down	170.65	60.77	170.1	171.2	62.29	59.25	XP_005647271.1(kinase-like protein, partial [Coccomyxa subellipsoidea C-169] )
TRINITY_DN411_c0_g1	0.321827	-1.63564	1.27e-48	1.5e-47	yes	down	184.945	47.47	185.93	183.96	49.35	45.59	AML77961.1(putative LOV domain-containing protein [Dunaliella salina])
TRINITY_DN6027_c0_g1	0.428502	-1.22263	2.56e-48	3.03e-47	yes	down	557.765	191.195	578.76	536.77	186.78	195.61
TRINITY_DN3019_c0_g1	0.396853	-1.33332	5.19e-48	6.12e-47	yes	down	110.62	34.865	110.14	111.1	35.07	34.66	XP_007510716.1(Phospholipid:diacylglycerol acyltransferase [Bathycoccus prasinos] )
TRINITY_DN1450_c0_g1	0.210629	-2.24723	5.88e-48	6.9e-47	yes	down	94.01	15.765	97.55	90.47	15.2	16.33
TRINITY_DN225_c0_g1	0.294443	-1.76394	6.54e-48	7.66e-47	yes	down	534.48	126.705	545.22	523.74	112.61	140.8	XP_013906414.1(Chlorophyll a-b binding protein [Monoraphidium neglectum] )
TRINITY_DN1732_c0_g2	0.220306	-2.18242	8.75e-48	1.02e-46	yes	down	108.24	19.02	106.31	110.17	20.26	17.78	PNW81423.1(hypothetical protein CHLRE_07g355400v5 [Chlamydomonas reinhardtii])
TRINITY_DN3403_c0_g2	0.114092	-3.13173	1.61e-47	1.86e-46	yes	down	162.56	14.95	157.79	167.33	17.56	12.34	GAQ90236.1(hypothetical protein KFL_006170040 [Klebsormidium nitens])
TRINITY_DN887_c2_g1	0.0518795	-4.26869	8.14e-47	9.39e-46	yes	down	63.335	2.625	55.28	71.39	2.48	2.77	BBE21003.1(group II intron reverse transcriptase/maturase (chloroplast) [Ulva ohnoi])
TRINITY_DN693_c0_g1	0.284933	-1.8113	1.18e-46	1.36e-45	yes	down	120.06	27.21	117.65	122.47	25.28	29.14	GAQ88838.1(hypothetical protein KFL_004630050 [Klebsormidium nitens])
TRINITY_DN288_c0_g1	0.480406	-1.05767	1.35e-46	1.55e-45	yes	down	627.19	236.295	598.7	655.68	238.5	234.09	XP_003058117.1(carbohydrate-binding module family 48 protein [Micromonas pusilla CCMP1545] )
TRINITY_DN2673_c0_g1	0.450271	-1.15113	4.53e-46	5.18e-45	yes	down	318.195	114.16	311.93	324.46	117.7	110.62	PRW59514.1(Rab family GTPase [Chlorella sorokiniana])
TRINITY_DN390_c0_g1	0.268478	-1.89713	4.6e-46	5.25e-45	yes	down	106.62	22.795	110.46	102.78	24.07	21.52	GAQ79699.1(hypothetical protein KFL_000360150 [Klebsormidium nitens])
TRINITY_DN5618_c0_g1	0.0588238	-4.08746	8.13e-46	9.26e-45	yes	down	162.3	7.72	148	176.6	7.68	7.76	GAQ88738.1(hypothetical protein KFL_004550090 [Klebsormidium nitens])
TRINITY_DN5501_c0_g1	0.242876	-2.04171	1.53e-45	1.74e-44	yes	down	376.85	73.855	365.9	387.8	66.69	81.02	XP_003056765.1(glutathione peroxidase [Micromonas pusilla CCMP1545] )
TRINITY_DN1419_c0_g3	0.318484	-1.65071	1.57e-45	1.78e-44	yes	down	90.085	22.8	90.99	89.18	22.26	23.34
TRINITY_DN919_c0_g1	0.362929	-1.46224	2.13e-45	2.41e-44	yes	down	181.305	52.41	174.89	187.72	55.58	49.24	XP_002507310.1(carbohydrate-binding module family 48 protein [Micromonas commoda] )
TRINITY_DN5282_c0_g1	0.26814	-1.89894	2.73e-45	3.08e-44	yes	down	341.41	73.84	346.38	336.44	76.48	71.2	OUS48521.1(glucose inhibited division protein A [Ostreococcus tauri])
TRINITY_DN5404_c0_g1	0.234225	-2.09403	4.32e-45	4.85e-44	yes	down	139.965	26.2	137.29	142.64	27.58	24.82
TRINITY_DN4045_c0_g1	0.201454	-2.31147	6.58e-45	7.37e-44	yes	down	65.095	10.44	64.83	65.36	11.62	9.26
TRINITY_DN5007_c0_g1	0.156133	-2.67915	1.34e-44	1.5e-43	yes	down	48.82	6.055	45.93	51.71	5.29	6.82	GAQ79366.1(hypothetical protein KFL_000290160 [Klebsormidium nitens])
TRINITY_DN2212_c0_g1	0.267809	-1.90072	1.46e-44	1.62e-43	yes	down	64.3	13.675	62.98	65.62	12.75	14.6	GAQ89874.1(phosphate acetyltransferase [Klebsormidium nitens])
TRINITY_DN5741_c0_g1	0.428856	-1.22144	5.79e-44	6.34e-43	yes	down	336.165	115.105	334.07	338.26	116.95	113.26	PSC70416.1(mitogen-activated kinase 3 [Micractinium conductrix])
TRINITY_DN1146_c0_g1	0.496115	-1.01125	6.66e-44	7.26e-43	yes	down	357.395	141.09	369.29	345.5	145.38	136.8	GAQ79357.1(plastid lipoate Synthase [Klebsormidium nitens])
TRINITY_DN2630_c0_g1	0.319403	-1.64655	1.69e-43	1.83e-42	yes	down	58.7	14.88	62.22	55.18	15.23	14.53
TRINITY_DN238_c0_g2	0.216226	-2.20939	2.42e-43	2.63e-42	yes	down	199.1	35.105	203.24	194.96	33.43	36.78
TRINITY_DN1713_c0_g1	0.158842	-2.65433	2.59e-43	2.81e-42	yes	down	143.48	18.3	141.61	145.35	19.76	16.84	XP_002501243.1(predicted protein [Micromonas commoda] )
TRINITY_DN3470_c0_g1	0.273	-1.87303	2.84e-43	3.07e-42	yes	down	112.245	24.42	107.88	116.61	25.85	22.99	GAQ81930.1(FtsH extracellular protease family FtsH5 [Klebsormidium nitens])
TRINITY_DN2739_c0_g1	0.134081	-2.89882	1.71e-42	1.84e-41	yes	down	131.275	14.145	131.85	130.7	15.5	12.79
TRINITY_DN1363_c0_g2	0.215724	-2.21274	1.96e-42	2.11e-41	yes	down	80.21	13.79	79.51	80.91	15.07	12.51
TRINITY_DN3757_c0_g1	0.312109	-1.67988	5.21e-42	5.59e-41	yes	down	79.535	19.73	78.18	80.89	19.17	20.29	PRW59698.1(ankyrin repeat and kinase domain-containing 1 [Chlorella sorokiniana])
TRINITY_DN710_c0_g1	0.329694	-1.6008	6.11e-42	6.54e-41	yes	down	296.83	78.475	305.61	288.05	82.2	74.75	XP_005650025.1(hypothetical protein COCSUDRAFT_28046 [Coccomyxa subellipsoidea C-169] )
TRINITY_DN1534_c0_g1	0.129448	-2.94955	6.78e-42	7.24e-41	yes	down	96.62	10.01	102.42	90.82	11.83	8.19	XP_002502039.1(predicted protein [Micromonas commoda] )
TRINITY_DN158_c0_g1	0.380373	-1.39451	8.07e-41	8.55e-40	yes	down	168.255	50.955	167.93	168.58	49.13	52.78	GAQ86548.1(hypothetical protein KFL_002960030 [Klebsormidium nitens])
TRINITY_DN2827_c0_g1	0.268372	-1.8977	1.08e-40	1.14e-39	yes	down	99.03	21.175	96.18	101.88	21.55	20.8	GAQ88898.1(hypothetical protein KFL_004680020 [Klebsormidium nitens])
TRINITY_DN548_c0_g1	0.322593	-1.63221	1.32e-40	1.4e-39	yes	down	56.775	14.545	56.62	56.93	14.74	14.35
TRINITY_DN6449_c0_g1	0.316501	-1.65972	1.65e-40	1.74e-39	yes	down	206.64	52.3	202.42	210.86	56.61	47.99
TRINITY_DN6278_c0_g1	0.308163	-1.69823	4.63e-40	4.83e-39	yes	down	64.5	15.795	64.19	64.81	15.83	15.76	GBG83493.1(hypothetical protein CBR_g37206 [Chara braunii])
TRINITY_DN424_c0_g1	0.172534	-2.53505	5.08e-40	5.29e-39	yes	down	136.915	22.825	176.36	97.47	21.67	23.98	XP_013901797.1(hypothetical protein MNEG_5181 [Monoraphidium neglectum] )
TRINITY_DN1018_c0_g1	0.472399	-1.08192	5.77e-40	6e-39	yes	down	373.195	140.635	378.43	367.96	138.21	143.06	XP_003063350.1(predicted protein [Micromonas pusilla CCMP1545] )
TRINITY_DN2543_c0_g1	0.238882	-2.06563	7.08e-40	7.35e-39	yes	down	94.825	18.045	91.2	98.45	16.93	19.16
TRINITY_DN1218_c0_g1	0.304904	-1.71357	1.28e-39	1.33e-38	yes	down	37.885	9.17	39	36.77	10.07	8.27	PRW60978.1(Methylcrotonoyl- carboxylase subunit mitochondrial [Chlorella sorokiniana])
TRINITY_DN5143_c0_g1	0.321797	-1.63578	1.91e-39	1.96e-38	yes	down	90.03	23.05	86.88	93.18	23.59	22.51	GAQ90422.1(coatomer gamma subunit [Klebsormidium nitens])
TRINITY_DN3431_c0_g1	0.0583881	-4.09818	2.54e-39	2.6e-38	yes	down	164.62	7.77	153.97	175.27	5.66	9.88
TRINITY_DN5714_c0_g1	0.294574	-1.7633	8.41e-39	8.58e-38	yes	down	112.075	26.305	111.15	113	25.87	26.74
TRINITY_DN5360_c0_g1	0.290434	-1.78372	1.06e-38	1.08e-37	yes	down	505.34	119.565	490.31	520.37	119.62	119.51	XP_003064360.1(glycine cleavage system h-protein [Micromonas pusilla CCMP1545] )
TRINITY_DN4459_c0_g1	0.0810397	-3.62523	4.14e-38	4.19e-37	yes	down	43.345	2.795	38.92	47.77	2.64	2.95	GBG80562.1(hypothetical protein CBR_g31022 [Chara braunii])
TRINITY_DN5039_c0_g1	0.314161	-1.67042	1.01e-37	1.01e-36	yes	down	317.475	80.225	312.23	322.72	76.35	84.1	GAX75708.1(hypothetical protein CEUSTIGMA_g3151.t1 [Chlamydomonas eustigma])
TRINITY_DN2680_c0_g1	0.167677	-2.57625	2.38e-37	2.39e-36	yes	down	132.435	17.845	128.37	136.5	19.83	15.86	GBG74247.1(hypothetical protein CBR_g17957 [Chara braunii])
TRINITY_DN1163_c0_g1	0.427638	-1.22554	3.31e-37	3.31e-36	yes	down	115.525	39.225	105.72	125.33	41.2	37.25
TRINITY_DN6322_c0_g1	0.216869	-2.2051	5.44e-37	5.39e-36	yes	down	444.145	76.71	395.57	492.72	73.31	80.11	GBG79240.1(hypothetical protein CBR_g29291 [Chara braunii])
TRINITY_DN1963_c0_g1	0.149266	-2.74404	7.64e-37	7.53e-36	yes	down	57.535	6.835	54.91	60.16	5.79	7.88	GAQ83478.1(ascorbate peroxidase [Klebsormidium nitens])
TRINITY_DN18_c0_g2	0.283211	-1.82005	1.29e-36	1.27e-35	yes	down	82.52	18.6	80.12	84.92	18.77	18.43
TRINITY_DN6300_c0_g1	0.466073	-1.10137	1.53e-36	1.51e-35	yes	down	140.23	51.925	138.33	142.13	55.34	48.51	XP_011399798.1(Proline dehydrogenase 1, mitochondrial [Auxenochlorella protothecoides] )
TRINITY_DN138_c0_g1	0.311275	-1.68374	6.45e-36	6.27e-35	yes	down	126.625	31.435	126.27	126.98	31.01	31.86	GAQ92303.1(alpha/beta fold family domain containing protein [Klebsormidium nitens])
TRINITY_DN1100_c0_g1	0.409528	-1.28797	6.92e-36	6.72e-35	yes	down	387.31	127.045	370.16	404.46	122.1	131.99
TRINITY_DN2883_c0_g1	0.170143	-2.55518	2.08e-35	2.01e-34	yes	down	54.84	7.44	49.54	60.14	8.22	6.66
TRINITY_DN3199_c0_g1	0.269188	-1.89331	2.25e-35	2.16e-34	yes	down	80.705	17.29	84.11	77.3	16.88	17.7
TRINITY_DN2179_c0_g1	0.0944672	-3.40404	2.27e-35	2.19e-34	yes	down	182.915	14.02	198.18	167.65	12.98	15.06	XP_002503823.1(hypothetical protein MICPUN_59813 [Micromonas commoda] )
TRINITY_DN2433_c0_g1	0.160798	-2.63668	3.04e-35	2.92e-34	yes	down	60.685	7.78	59.64	61.73	7.76	7.8	XP_001698058.1(ubiquinone/menaquinone biosynthesis methyltransferase-like protein [Chlamydomonas reinhardtii])
TRINITY_DN247_c0_g1	0.154625	-2.69316	3.68e-35	3.53e-34	yes	down	221.35	27.82	223.05	219.65	27.87	27.77
TRINITY_DN2358_c0_g2	0.183535	-2.44588	4.23e-35	4.05e-34	yes	down	82.945	12.16	86.1	79.79	12.17	12.15
TRINITY_DN1943_c0_g1	0.277826	-1.84775	4.41e-35	4.22e-34	yes	down	211.84	47.285	216.74	206.94	50.33	44.24
TRINITY_DN1349_c0_g1	0.342377	-1.54634	5.63e-35	5.36e-34	yes	down	52.75	14.345	51.22	54.28	14.93	13.76
TRINITY_DN43_c0_g1	0.32978	-1.60042	6.12e-35	5.81e-34	yes	down	110.075	28.865	109.05	111.1	28.95	28.78	XP_003054953.1(geranyl pyrophosphate synthase [Micromonas pusilla CCMP1545] )
TRINITY_DN466_c0_g1	0.305437	-1.71105	7.8e-35	7.41e-34	yes	down	105.88	25.77	109.89	101.87	26.5	25.04	GAX82306.1(hypothetical protein CEUSTIGMA_g9735.t1 [Chlamydomonas eustigma])
TRINITY_DN693_c0_g2	0.463464	-1.10947	9.09e-35	8.62e-34	yes	down	100.73	37.075	101.92	99.54	38.4	35.75	GBF93873.1(nucleoside diphosphate kinase [Raphidocelis subcapitata])
TRINITY_DN857_c0_g1	0.35034	-1.51317	1.06e-34	1.01e-33	yes	down	50.84	14.145	50.93	50.75	14.33	13.96	GBG80885.1(hypothetical protein CBR_g31441 [Chara braunii])
TRINITY_DN6057_c0_g1	0.065679	-3.92842	1.16e-34	1.1e-33	yes	down	78.355	4.13	87.24	69.47	4.97	3.29	GBG61308.1(hypothetical protein CBR_g19841 [Chara braunii])
TRINITY_DN3318_c0_g1	0.0897848	-3.47738	1.44e-34	1.36e-33	yes	down	154.415	11.175	157.97	150.86	7.72	14.63
TRINITY_DN1386_c0_g1	0.41848	-1.25677	1.46e-34	1.37e-33	yes	down	122.685	40.81	114.62	130.75	41.72	39.9	XP_003080839.2(PspA/IM30 [Ostreococcus tauri] )
TRINITY_DN5270_c0_g1	0.15159	-2.72175	1.7e-34	1.59e-33	yes	down	171.025	20.985	165.04	177.01	22.74	19.23	GAQ77907.1(hypothetical protein KFL_000050440 [Klebsormidium nitens])
TRINITY_DN1933_c0_g1	0.336765	-1.57019	2.54e-34	2.37e-33	yes	down	179.63	48.355	183.01	176.25	48.05	48.66	GBG68643.1(hypothetical protein CBR_g3184 [Chara braunii])
TRINITY_DN6180_c0_g1	0.144457	-2.79128	3.42e-34	3.18e-33	yes	down	150.81	17.525	142.68	158.94	14.42	20.63	GAQ80576.1(Dual specificity phosphatase [Klebsormidium nitens])
TRINITY_DN1561_c0_g1	0.355681	-1.49135	8.59e-34	7.94e-33	yes	down	85.495	24.18	83.52	87.47	23.86	24.5	PRW20403.1(Myb-related B isoform B [Chlorella sorokiniana])
TRINITY_DN2850_c0_g1	0.138661	-2.85037	2e-33	1.85e-32	yes	down	42.255	4.675	42.45	42.06	5.32	4.03	GBF88428.1(hypothetical protein Rsub_01140 [Raphidocelis subcapitata])
TRINITY_DN547_c0_g1	0.238531	-2.06775	2.91e-33	2.68e-32	yes	down	144.225	27.59	143.87	144.58	28.14	27.04	XP_001700058.1(superoxide dismutase [Mn] [Chlamydomonas reinhardtii] )
TRINITY_DN1791_c0_g1	0.339086	-1.56028	3.15e-33	2.89e-32	yes	down	73.425	19.795	73.38	73.47	20.07	19.52	XP_002507825.1(predicted protein [Micromonas commoda] )
TRINITY_DN3416_c0_g1	0.312522	-1.67797	3.71e-33	3.4e-32	yes	down	67.545	16.795	65.11	69.98	18.15	15.44	ACH81296.1(telomerase reverse transcriptase [Ostreococcus sp. 'lucimarinus'])
TRINITY_DN6371_c0_g1	0.257378	-1.95804	4.14e-33	3.78e-32	yes	down	174.385	35.885	190.98	157.79	32.23	39.54	GAX75614.1(hypothetical protein CEUSTIGMA_g3058.t1 [Chlamydomonas eustigma])
TRINITY_DN2962_c0_g1	0.480728	-1.05671	1.78e-32	1.62e-31	yes	down	149.25	57.045	148.69	149.81	58.13	55.96	XP_005846716.1(hypothetical protein CHLNCDRAFT_35894 [Chlorella variabilis] )
TRINITY_DN11_c0_g2	0.450572	-1.15017	1.84e-32	1.67e-31	yes	down	150.915	54.09	143.41	158.42	55.43	52.75	GBG70567.1(hypothetical protein CBR_g6693 [Chara braunii])
TRINITY_DN1921_c0_g1	0.417049	-1.26171	2.24e-32	2.03e-31	yes	down	145.175	48.19	143.01	147.34	52.39	43.99
TRINITY_DN1003_c0_g1	0.468183	-1.09486	1.21e-31	1.08e-30	yes	down	248.25	92.675	255.61	240.89	95.95	89.4	KXZ49062.1(hypothetical protein GPECTOR_23g147 [Gonium pectorale])
TRINITY_DN2337_c0_g1	0.457972	-1.12667	1.43e-31	1.27e-30	yes	down	498.68	183.685	498.43	498.93	184.02	183.35	XP_003082427.2(Small GTPase superfamily, ARF/SAR type [Ostreococcus tauri] )
TRINITY_DN1423_c1_g2	0.0636252	-3.97426	2.1e-31	1.87e-30	yes	down	57.47	7.635	69.6	45.34	2.2	13.07
TRINITY_DN2891_c0_g1	0.218305	-2.19558	2.99e-31	2.65e-30	yes	down	59.26	10.31	58.18	60.34	11.36	9.26	XP_005845892.1(hypothetical protein CHLNCDRAFT_36351 [Chlorella variabilis] )
TRINITY_DN242_c0_g1	0.283678	-1.81767	3.43e-31	3.03e-30	yes	down	55.175	13.385	55.67	54.68	14.39	12.38
TRINITY_DN1442_c0_g4	0.426237	-1.23027	5.86e-31	5.15e-30	yes	down	67.495	22.835	67.17	67.82	22.12	23.55	KXZ52365.1(hypothetical protein GPECTOR_10g999 [Gonium pectorale])
TRINITY_DN507_c0_g2	0.481189	-1.05532	7.09e-31	6.21e-30	yes	down	100.255	38.2	101.68	98.83	40.75	35.65	GAQ77930.1(vacuolar proton ATPase [Klebsormidium nitens])
TRINITY_DN2532_c0_g1	0.316622	-1.65917	7.42e-31	6.49e-30	yes	down	117.315	29.615	118.51	116.12	27.57	31.66
TRINITY_DN5137_c0_g1	0.376128	-1.41071	1.05e-30	9.17e-30	yes	down	99.785	29.87	100.05	99.52	30.12	29.62
TRINITY_DN2231_c0_g1	0.372496	-1.4247	2.08e-30	1.81e-29	yes	down	131.055	38.925	129.67	132.44	40.59	37.26	XP_002502810.1(ATP-binding cassette superfamily [Micromonas commoda] )
TRINITY_DN6007_c0_g1	0.465767	-1.10232	4.36e-30	3.77e-29	yes	down	190.195	70.565	190.15	190.24	74.17	66.96
TRINITY_DN3696_c0_g2	0.203932	-2.29384	4.47e-30	3.86e-29	yes	down	98.505	16.095	97.84	99.17	17.07	15.12	GBG82960.1(hypothetical protein CBR_g36486 [Chara braunii])
TRINITY_DN2175_c0_g1	0.455775	-1.13361	6.1e-30	5.25e-29	yes	down	60.365	21.83	62.26	58.47	22.96	20.7	XP_005646494.1(WD40 repeat-like protein [Coccomyxa subellipsoidea C-169] )
TRINITY_DN928_c0_g1	0.200909	-2.31539	1.08e-29	9.23e-29	yes	down	116.425	18.77	121.46	111.39	19.64	17.9
TRINITY_DN523_c0_g3	0.459769	-1.12102	1.42e-29	1.22e-28	yes	down	85.495	31.205	84.46	86.53	31.84	30.57	GAQ79247.1(protein phosphatase 2 formerly 2A regulatory subunit B' [Klebsormidium nitens])
TRINITY_DN2504_c0_g1	0.222269	-2.16962	1.69e-29	1.45e-28	yes	down	121.03	21.565	119.95	122.11	20.55	22.58
TRINITY_DN2549_c0_g1	0.310963	-1.68518	2.25e-29	1.91e-28	yes	down	34.71	8.575	35.3	34.12	9.31	7.84	GAQ90323.1(hypothetical protein KFL_006270050 [Klebsormidium nitens])
TRINITY_DN4028_c0_g1	0.409925	-1.28657	2.83e-29	2.4e-28	yes	down	85.71	27.93	82.07	89.35	28.31	27.55	GAQ91590.1(mitochondrial substrate carrier family protein [Klebsormidium nitens])
TRINITY_DN1418_c0_g1	0.22704	-2.13898	2.91e-29	2.47e-28	yes	down	76.615	13.895	76.6	76.63	14.86	12.93	GAQ80525.1(3-dehydroquinate synthase [Klebsormidium nitens])
TRINITY_DN1008_c1_g1	0.344269	-1.53839	4.03e-29	3.4e-28	yes	down	31.745	8.675	32.84	30.65	9.53	7.82
TRINITY_DN5496_c0_g1	0.38414	-1.3803	4.62e-29	3.9e-28	yes	down	268.695	82.68	267.84	269.55	76.44	88.92
TRINITY_DN1392_c0_g1	0.229937	-2.12069	8.29e-29	6.96e-28	yes	down	43.495	7.955	45.43	41.56	8.49	7.42	XP_005649755.1(tumor susceptibility protein [Coccomyxa subellipsoidea C-169] )
TRINITY_DN95_c0_g2	0.439148	-1.18722	1.1e-28	9.21e-28	yes	down	83.425	29.095	88.36	78.49	30.76	27.43	PNH12071.1(Protein BONZAI 3, partial [Tetrabaena socialis])
TRINITY_DN2295_c0_g1	0.417632	-1.2597	1.37e-28	1.15e-27	yes	down	116.55	38.74	118.77	114.33	38.61	38.87	KXZ44338.1(hypothetical protein GPECTOR_69g431 [Gonium pectorale])
TRINITY_DN5657_c0_g1	0.412554	-1.27735	1.98e-28	1.65e-27	yes	down	168.9	55.61	168.94	168.86	57.49	53.73	XP_002506406.1(Peptide-methionine--S-oxide reductase [Micromonas commoda] )
TRINITY_DN2297_c0_g1	0.34182	-1.54869	3.49e-28	2.9e-27	yes	down	222.415	60.99	210.27	234.56	57.96	64.02	XP_005850428.1(hypothetical protein CHLNCDRAFT_142358 [Chlorella variabilis] )
TRINITY_DN553_c0_g1	0.356933	-1.48627	4.29e-28	3.56e-27	yes	down	281.62	80.95	269.49	293.75	84.44	77.46	XP_011400121.1(6,7-dimethyl-8-ribityllumazine synthase [Auxenochlorella protothecoides] )
TRINITY_DN273_c0_g2	0.402352	-1.31347	5.61e-28	4.64e-27	yes	down	121.495	38.94	116.76	126.23	39.33	38.55	XP_002501218.1(predicted protein [Micromonas commoda] )
TRINITY_DN6416_c0_g1	0.16634	-2.58779	6.93e-28	5.69e-27	yes	down	55.01	7.295	54.6	55.42	6.37	8.22
TRINITY_DN6388_c0_g1	0.287703	-1.79735	1.63e-27	1.33e-26	yes	down	180.015	41.64	186.82	173.21	42.81	40.47	XP_001690010.1(predicted protein [Chlamydomonas reinhardtii] )
TRINITY_DN3565_c0_g1	0.284673	-1.81262	1.79e-27	1.46e-26	yes	down	105.86	24.09	105.36	106.36	26.1	22.08
TRINITY_DN2558_c0_g6	0.473331	-1.07908	2.09e-27	1.7e-26	yes	down	82.305	30.945	82.67	81.94	32.83	29.06	XP_022840899.1(Reverse transcriptase, RNA-dependent DNA polymerase [Ostreococcus tauri] )
TRINITY_DN5180_c0_g1	0.248125	-2.01086	2.52e-27	2.04e-26	yes	down	141.33	28.165	133.24	149.42	27.24	29.09
TRINITY_DN990_c0_g1	0.447294	-1.16071	7.12e-27	5.71e-26	yes	down	181.645	64.755	177.05	186.24	61.68	67.83	GAQ84201.1(ubiquitin-conjugating enzyme [Klebsormidium nitens])
TRINITY_DN2811_c0_g1	0.0807661	-3.63011	1.05e-26	8.45e-26	yes	down	36.41	2.345	38.22	34.6	2.07	2.62	GBG75004.1(hypothetical protein CBR_g19518 [Chara braunii])
TRINITY_DN2273_c0_g1	0.246877	-2.01814	1.17e-26	9.34e-26	yes	down	68.92	13.58	64.96	72.88	14.17	12.99	PNH10222.1(GATA transcription factor 9 [Tetrabaena socialis])
TRINITY_DN775_c0_g1	0.286191	-1.80495	3.05e-26	2.41e-25	yes	down	47.205	10.735	51.35	43.06	10.79	10.68	RMZ52409.1(hypothetical protein APUTEX25_000684, partial [Auxenochlorella protothecoides])
TRINITY_DN188_c0_g1	0.391669	-1.35229	3.52e-26	2.77e-25	yes	down	199.81	62.65	192.74	206.88	67.01	58.29
TRINITY_DN3623_c0_g1	0.387119	-1.36915	3.75e-26	2.94e-25	yes	down	195.67	60.65	187.32	204.02	63.56	57.74
TRINITY_DN3421_c0_g2	0.145076	-2.78512	4.89e-26	3.82e-25	yes	down	87.64	10.22	89.51	85.77	10.48	9.96	GAQ85945.1(hypothetical protein KFL_002620110 [Klebsormidium nitens])
TRINITY_DN2586_c1_g1	0.197521	-2.33992	7.58e-26	5.92e-25	yes	down	188.57	30.25	190.8	186.34	36.32	24.18
TRINITY_DN1290_c0_g2	0.292901	-1.77151	8.14e-26	6.34e-25	yes	down	61.66	14.355	63.76	59.56	12.54	16.17	GAQ90605.1(ferredoxin hydrogenase [Klebsormidium nitens])
TRINITY_DN2305_c0_g1	0.0742313	-3.75183	9.84e-26	7.65e-25	yes	down	91.335	5.475	87.05	95.62	4.59	6.36
TRINITY_DN5999_c0_g1	0.409263	-1.2889	1.41e-25	1.09e-24	yes	down	120.625	39.33	124.16	117.09	42.21	36.45	GAQ92052.1(Medium subunit of clathrin adaptor complex [Klebsormidium nitens])
TRINITY_DN105_c0_g1	0.386017	-1.37326	1.55e-25	1.2e-24	yes	down	59.125	18.14	60.05	58.2	18.65	17.63
TRINITY_DN2744_c0_g4	0.240281	-2.05721	2.51e-25	1.93e-24	yes	down	64.89	12.445	64.71	65.07	13.87	11.02
TRINITY_DN6406_c0_g1	0.317453	-1.65539	2.68e-25	2.06e-24	yes	down	76.12	19.26	71.93	80.31	19.89	18.63
TRINITY_DN957_c0_g1	0.114555	-3.12588	3.47e-25	2.65e-24	yes	down	86.36	7.945	87.68	85.04	6.36	9.53	XP_005646359.1(hypothetical protein COCSUDRAFT_42856 [Coccomyxa subellipsoidea C-169] )
TRINITY_DN6452_c0_g1	0.0410432	-4.60671	4.02e-25	3.06e-24	yes	down	91.925	3.045	91.42	92.43	2.19	3.9
TRINITY_DN3234_c0_g3	0.19075	-2.39025	4.48e-25	3.41e-24	yes	down	29.205	4.43	27.53	30.88	4.38	4.48	GAQ85004.1(GDP-GTP exchange factor [Klebsormidium nitens])
TRINITY_DN5370_c0_g1	0.161746	-2.6282	4.58e-25	3.48e-24	yes	down	34.05	4.385	33.75	34.35	4.52	4.25	GBG75686.1(hypothetical protein CBR_g20311 [Chara braunii])
TRINITY_DN3510_c0_g1	0.344232	-1.53855	4.86e-25	3.68e-24	yes	down	50.13	13.72	50.61	49.65	14.37	13.07	AML76545.1(putative LOV domain-containing protein [Monomastix opisthostigma])
TRINITY_DN986_c0_g1	0.353853	-1.49878	5.07e-25	3.83e-24	yes	down	215.585	67.265	200.88	230.29	58.21	76.32
TRINITY_DN1078_c0_g1	0.363955	-1.45817	5.31e-25	4e-24	yes	down	312.165	91.73	331.55	292.78	92.79	90.67	GAQ88679.1(20S proteasome regulatory subunit alpha protein [Klebsormidium nitens])
TRINITY_DN3842_c0_g1	0.0679249	-3.87991	5.59e-25	4.2e-24	yes	down	63.125	3.46	56.4	69.85	4.51	2.41	XP_002506281.1(predicted protein [Micromonas commoda] )
TRINITY_DN5435_c0_g1	0.49763	-1.00686	9.15e-25	6.85e-24	yes	down	206.89	82.035	198.82	214.96	79.89	84.18	GBF92009.1(hypothetical protein Rsub_04733 [Raphidocelis subcapitata])
TRINITY_DN1239_c0_g1	0.290156	-1.7851	1.3e-24	9.65e-24	yes	down	45.73	10.56	45.65	45.81	11.24	9.88
TRINITY_DN24_c1_g1	0.439851	-1.18491	1.34e-24	9.99e-24	yes	down	140.055	49.035	126.37	153.74	50.32	47.75
TRINITY_DN1248_c0_g1	0.36824	-1.44128	3.41e-24	2.5e-23	yes	down	60.09	17.59	60.47	59.71	17.02	18.16	GAQ78019.1(hypothetical protein KFL_000060860 [Klebsormidium nitens])
TRINITY_DN4268_c0_g4	0.486299	-1.04008	4.44e-24	3.25e-23	yes	down	49.685	19.17	50.28	49.09	19.22	19.12	GAQ87027.1(putative Pentatricopeptide repeat domain containing protein [Klebsormidium nitens])
TRINITY_DN619_c0_g1	0.392401	-1.3496	4.6e-24	3.36e-23	yes	down	183.305	57.605	180.15	186.46	57.63	57.58
TRINITY_DN555_c0_g1	0.269083	-1.89388	6.68e-24	4.85e-23	yes	down	127.34	27.49	123.33	131.35	24.98	30
TRINITY_DN2347_c0_g1	0.184543	-2.43797	7.73e-24	5.59e-23	yes	down	22.91	3.36	24.98	20.84	3.63	3.09	GAQ80689.1(Serine Threonine protein kinase [Klebsormidium nitens])
TRINITY_DN86_c0_g1	0.29354	-1.76837	8.46e-24	6.11e-23	yes	down	99.395	23.325	100.83	97.96	22.62	24.03	GAX78743.1(hypothetical protein CEUSTIGMA_g6180.t1 [Chlamydomonas eustigma])
TRINITY_DN431_c0_g1	0.201903	-2.30827	1.53e-23	1.1e-22	yes	down	236.98	39.085	229.25	244.71	34.06	44.11	XP_007511228.1(predicted protein [Bathycoccus prasinos] )
TRINITY_DN3059_c0_g3	0.292105	-1.77544	2.43e-23	1.73e-22	yes	down	30.055	6.98	28.26	31.85	7.61	6.35	GAQ88188.1(Kinesin-like protein [Klebsormidium nitens])
TRINITY_DN5950_c0_g1	0.448515	-1.15677	2.61e-23	1.85e-22	yes	down	94.14	33.575	93.73	94.55	32.29	34.86	XP_007515481.1(T-complex protein 1 subunit beta [Bathycoccus prasinos] )
TRINITY_DN3614_c0_g1	0.435901	-1.19793	3.74e-23	2.63e-22	yes	down	108.57	37.68	109.98	107.16	37.49	37.87	XP_003063503.1(predicted protein [Micromonas pusilla CCMP1545] )
TRINITY_DN5505_c0_g1	0.369293	-1.43716	5.15e-23	3.6e-22	yes	down	123.775	36.5	121.83	125.72	34.66	38.34	XP_002955658.1(hypothetical protein VOLCADRAFT_106876 [Volvox carteri f. nagariensis] )
TRINITY_DN443_c0_g1	0.423422	-1.23983	5.42e-23	3.78e-22	yes	down	45.98	15.46	45.74	46.22	15.8	15.12	GAQ81800.1(Respiratory burst oxidase [Klebsormidium nitens])
TRINITY_DN260_c0_g3	0.319785	-1.64482	6.11e-23	4.24e-22	yes	down	41.255	10.49	40.62	41.89	11.06	9.92	PSC75650.1(Galactokinase [Micractinium conductrix])
TRINITY_DN1967_c0_g1	0.23063	-2.11635	6.13e-23	4.25e-22	yes	down	68.79	12.665	72.38	65.2	11.77	13.56	XP_001420384.1(predicted protein [Ostreococcus lucimarinus CCE9901] )
TRINITY_DN3449_c1_g1	0.385332	-1.37583	6.9e-23	4.78e-22	yes	down	91.51	28.04	101.87	81.15	27.47	28.61	GAQ84395.1(SNF1-related protein kinase [Klebsormidium nitens])
TRINITY_DN4051_c0_g2	0.144026	-2.7956	7.81e-23	5.4e-22	yes	down	43.11	4.965	42.26	43.96	5.73	4.2	PNW72013.1(hypothetical protein CHLRE_16g686050v5 [Chlamydomonas reinhardtii])
TRINITY_DN395_c0_g1	0.442004	-1.17787	3.46e-22	2.36e-21	yes	down	94.535	33.255	93.37	95.7	33.27	33.24	GAQ88892.1(aminopeptidase M1 [Klebsormidium nitens])
TRINITY_DN981_c0_g1	0.460076	-1.12006	6.12e-22	4.15e-21	yes	down	122.315	44.8	129	115.63	46.73	42.87
TRINITY_DN3075_c0_g1	0.423074	-1.24102	6.83e-22	4.62e-21	yes	down	60.81	20.445	63.19	58.43	20.47	20.42	GAQ77930.1(vacuolar proton ATPase [Klebsormidium nitens])
TRINITY_DN2164_c0_g1	0.389922	-1.35874	6.85e-22	4.63e-21	yes	down	26.42	8.175	24.55	28.29	8.79	7.56	GAQ87785.1(ER-Golgi vesicle-tethering protein p115 [Klebsormidium nitens])
TRINITY_DN1899_c0_g1	0.296399	-1.75439	8.99e-22	6.04e-21	yes	down	46.93	11.075	47.98	45.88	12.09	10.06	XP_001415844.1(predicted protein [Ostreococcus lucimarinus CCE9901] )
TRINITY_DN5384_c0_g1	0.496698	-1.00956	1.26e-21	8.47e-21	yes	down	69.555	27.43	65.49	73.62	27.39	27.47
TRINITY_DN482_c0_g1	0.171012	-2.54783	2.74e-21	1.83e-20	yes	down	61.475	8.42	57.93	65.02	8.17	8.67	XP_005847305.1(hypothetical protein CHLNCDRAFT_134426 [Chlorella variabilis] )
TRINITY_DN5061_c0_g1	0.168518	-2.56902	3.34e-21	2.23e-20	yes	down	74.55	10.095	67.56	81.54	10.23	9.96
TRINITY_DN1112_c0_g1	0.375723	-1.41226	3.78e-21	2.51e-20	yes	down	74.835	22.4	75.48	74.19	24.06	20.74	XP_001703772.1(calcineurin-like phosphoesterase family protein [Chlamydomonas reinhardtii])
TRINITY_DN5251_c0_g1	0.26172	-1.93391	3.99e-21	2.64e-20	yes	down	72.345	15.14	71.87	72.82	16.53	13.75	XP_005645828.1(hypothetical protein COCSUDRAFT_48336 [Coccomyxa subellipsoidea C-169] )
TRINITY_DN2435_c0_g1	0.119142	-3.06924	4.84e-21	3.2e-20	yes	down	36.325	3.45	40.47	32.18	2.98	3.92	GAQ92677.1(methylmalonate-semialdehyde dehydrogenase [Klebsormidium nitens])
TRINITY_DN37_c0_g1	0.473551	-1.07841	5.08e-21	3.34e-20	yes	down	195.12	74.42	187.62	202.62	73.82	75.02	XP_007514694.1(succinate dehydrogenase iron-sulfur subunit [Bathycoccus prasinos] )
TRINITY_DN453_c0_g1	0.31571	-1.66333	1.77e-20	1.15e-19	yes	down	49.94	12.54	50.28	49.6	11.33	13.75	GAQ79816.1(Sec23 protein transport family protein [Klebsormidium nitens])
TRINITY_DN1323_c0_g1	0.453668	-1.14029	1.9e-20	1.23e-19	yes	down	36.585	13.175	36.02	37.15	14.29	12.06	PNH07801.1(2-oxoisovalerate dehydrogenase subunit beta, mitochondrial [Tetrabaena socialis])
TRINITY_DN1199_c0_g1	0.218134	-2.19672	1.95e-20	1.26e-19	yes	down	97.145	17.035	95.7	98.59	15.81	18.26
TRINITY_DN873_c0_g1	0.159295	-2.65023	2.49e-20	1.61e-19	yes	down	41.875	5.33	35.96	47.79	5.02	5.64
TRINITY_DN735_c0_g1	0.37796	-1.4037	4.99e-20	3.21e-19	yes	down	58.99	17.72	65.06	52.92	17.91	17.53	XP_003074608.1(Cytochrome P450, conserved site [Ostreococcus tauri] )
TRINITY_DN3629_c0_g1	0.390631	-1.35612	5.66e-20	3.63e-19	yes	down	60.035	18.65	58.37	61.7	18.05	19.25	XP_002502955.1(predicted protein [Micromonas commoda] )
TRINITY_DN4279_c0_g1	0.288073	-1.79549	6.22e-20	3.99e-19	yes	down	66.705	15.34	67.62	65.79	14.88	15.8	RMZ56538.1(hypothetical protein APUTEX25_001385 [Auxenochlorella protothecoides])
TRINITY_DN602_c0_g2	0.247429	-2.01491	7.45e-20	4.76e-19	yes	down	83.49	16.575	80.56	86.42	17.36	15.79	XP_005845925.1(hypothetical protein CHLNCDRAFT_32075 [Chlorella variabilis] )
TRINITY_DN456_c0_g1	0.125086	-2.99901	1.42e-19	8.99e-19	yes	down	81.065	8.195	86.23	75.9	8.8	7.59
TRINITY_DN1197_c0_g1	0.424843	-1.235	1.63e-19	1.03e-18	yes	down	52.27	17.645	50.82	53.72	17.27	18.02	XP_002953116.1(hypothetical protein VOLCADRAFT_63303 [Volvox carteri f. nagariensis] )
TRINITY_DN2083_c0_g1	0.337635	-1.56646	2.19e-19	1.38e-18	yes	down	47.12	12.665	42.96	51.28	13.52	11.81	PNW79093.1(hypothetical protein CHLRE_09g400441v5 [Chlamydomonas reinhardtii])
TRINITY_DN2390_c0_g2	0.279224	-1.84051	2.63e-19	1.65e-18	yes	down	288.13	66.13	290.34	285.92	68.37	63.89
TRINITY_DN6529_c0_g1	0.193431	-2.37011	2.88e-19	1.81e-18	yes	down	245.64	39.165	223.87	267.41	34.18	44.15	XP_002947172.1(thioredoxin [Volvox carteri f. nagariensis] )
TRINITY_DN5052_c0_g1	0.444263	-1.17051	2.96e-19	1.86e-18	yes	down	131.265	46.54	136.78	125.75	48.28	44.8	XP_005851928.1(hypothetical protein CHLNCDRAFT_59547 [Chlorella variabilis] )
TRINITY_DN1161_c0_g1	0.489356	-1.03104	4.07e-19	2.55e-18	yes	down	75.655	29.41	76.72	74.59	28.12	30.7	KDD75499.1(hypothetical protein H632_c654p0 [Helicosporidium sp. ATCC 50920])
TRINITY_DN4728_c0_g2	0.0841801	-3.57038	5.68e-19	3.54e-18	yes	down	46.355	3.12	47.05	45.66	1.91	4.33	KXZ44840.1(hypothetical protein GPECTOR_61g793 [Gonium pectorale])
TRINITY_DN4901_c0_g1	0.398625	-1.32689	5.96e-19	3.71e-18	yes	down	24.435	7.725	24.72	24.15	7.22	8.23	GBG70103.1(hypothetical protein CBR_g5734 [Chara braunii])
TRINITY_DN213_c0_g1	0.331435	-1.5932	6e-19	3.73e-18	yes	down	218.98	58.785	223.72	214.24	56.58	60.99	YP_009646597.1(ribosomal protein S14 (mitochondrion) [Chloropicon primus] )
TRINITY_DN748_c0_g1	0.36434	-1.45664	6.27e-19	3.9e-18	yes	down	85.83	57.5	83.43	88.23	70.71	44.29	PNW85495.1(hypothetical protein CHLRE_03g189200v5 [Chlamydomonas reinhardtii])
TRINITY_DN2298_c0_g1	0.389641	-1.35978	6.57e-19	4.08e-18	yes	down	70.655	21.915	71.38	69.93	20.88	22.95	PSC73175.1(UDP-glucuronic acid decarboxylase 1 [Micractinium conductrix])
TRINITY_DN424_c0_g2	0.198739	-2.33105	7.76e-19	4.8e-18	yes	down	50.485	8.015	57.49	43.48	8.79	7.24
TRINITY_DN2250_c0_g2	0.272311	-1.87667	7.91e-19	4.89e-18	yes	down	35.17	7.62	32.73	37.61	7.63	7.61
TRINITY_DN5716_c0_g1	0.377438	-1.40569	7.99e-19	4.93e-18	yes	down	73.37	22.065	77.74	69	23.02	21.11	GBG72242.1(hypothetical protein CBR_g11172 [Chara braunii])
TRINITY_DN869_c0_g1	0.227393	-2.13674	7.99e-19	4.93e-18	yes	down	101.84	18.65	101.47	102.21	17.69	19.61	GAQ86628.1(hypothetical protein KFL_003010040 [Klebsormidium nitens])
TRINITY_DN1833_c0_g1	0.338432	-1.56306	9.24e-19	5.69e-18	yes	down	31.76	8.535	31.31	32.21	7.73	9.34
TRINITY_DN2818_c0_g1	0.225015	-2.15191	1.15e-18	7.05e-18	yes	down	23.225	4.155	22.02	24.43	4.26	4.05	GBG70963.1(hypothetical protein CBR_g8263 [Chara braunii])
TRINITY_DN2664_c0_g1	0.216106	-2.21019	1.22e-18	7.47e-18	yes	down	39.775	6.845	38.31	41.24	5.87	7.82
TRINITY_DN2717_c0_g1	0.271725	-1.87978	1.91e-18	1.17e-17	yes	down	28.55	6.165	31.59	25.51	6.29	6.04	GAQ79830.1(dipeptidyl peptidase [Klebsormidium nitens])
TRINITY_DN916_c0_g1	0.133916	-2.9006	2.55e-18	1.56e-17	yes	down	59.315	6.345	67.11	51.52	4.37	8.32
TRINITY_DN5535_c0_g1	0.110337	-3.18001	2.75e-18	1.68e-17	yes	down	34.675	3.065	35.93	33.42	3.71	2.42
TRINITY_DN3246_c0_g2	0.305124	-1.71253	2.78e-18	1.69e-17	yes	down	43.31	10.525	44.45	42.17	11.34	9.71
TRINITY_DN4341_c0_g1	0.464187	-1.10722	2.84e-18	1.73e-17	yes	down	52.02	19.175	50.33	53.71	18.15	20.2	GAX85445.1(hypothetical protein CEUSTIGMA_g12861.t1 [Chlamydomonas eustigma])
TRINITY_DN1407_c0_g1	0.489599	-1.03033	3.08e-18	1.87e-17	yes	down	950.355	386.375	1010.27	890.44	408.6	364.15	GBF97331.1(NADH-ubiquinone oxidoreductase B18 subunit [Raphidocelis subcapitata])
TRINITY_DN1421_c0_g1	0.274967	-1.86267	4.7e-18	2.83e-17	yes	down	154.215	34.28	152.23	156.2	31.07	37.49	XP_001701301.1(predicted protein [Chlamydomonas reinhardtii] )
TRINITY_DN854_c0_g1	0.456009	-1.13286	4.97e-18	2.99e-17	yes	down	103.335	37.51	112.53	94.14	38.26	36.76	GAQ91787.1(Protein kinase superfamily protein [Klebsormidium nitens])
TRINITY_DN5577_c0_g1	0.223761	-2.15997	5.31e-18	3.19e-17	yes	down	140.095	25.49	134.55	145.64	27.1	23.88
TRINITY_DN2914_c0_g1	0.150801	-2.72929	5.51e-18	3.31e-17	yes	down	34.005	4.1	33.43	34.58	4.41	3.79
TRINITY_DN3089_c0_g1	0.126792	-2.97946	6.07e-18	3.64e-17	yes	down	55.58	5.68	52.04	59.12	6.8	4.56
TRINITY_DN346_c0_g1	0.281573	-1.82842	6.38e-18	3.82e-17	yes	down	36.855	8.265	36.74	36.97	8.48	8.05
TRINITY_DN1605_c0_g1	0.368885	-1.43876	1.04e-17	6.17e-17	yes	down	104.15	30.665	103.62	104.68	26.96	34.37
TRINITY_DN1646_c0_g1	0.0101184	-6.62687	1.25e-17	7.38e-17	yes	down	135.195	1.13	138.36	132.03	1.71	0.55	GAQ92392.1(lipocalin protein [Klebsormidium nitens])
TRINITY_DN87_c0_g1	0.450866	-1.14923	1.27e-17	7.54e-17	yes	down	82.085	29.455	77.84	86.33	30.35	28.56	GBF89891.1(oligouridylate-binding protein-like [Raphidocelis subcapitata])
TRINITY_DN4364_c0_g1	0.417244	-1.26104	1.28e-17	7.55e-17	yes	down	53.97	17.915	52.05	55.89	19	16.83	XP_003056970.1(predicted protein, partial [Micromonas pusilla CCMP1545] )
TRINITY_DN5396_c0_g1	0.296302	-1.75486	1.3e-17	7.65e-17	yes	down	132.595	31.665	138.19	127	35.68	27.65	GAQ90062.1(methionine sulfoxide reductase B [Klebsormidium nitens])
TRINITY_DN4416_c0_g2	0.0933631	-3.421	1.36e-17	8.02e-17	yes	down	44.885	3.375	39.6	50.17	3.96	2.79	XP_001692994.1(peptidyl-prolyl cis-trans isomerase, FKBP-type [Chlamydomonas reinhardtii])
TRINITY_DN577_c0_g2	0.449273	-1.15434	1.52e-17	8.98e-17	yes	down	131.39	47.18	132.52	130.26	49.13	45.23	XP_005651584.1(hypothetical protein COCSUDRAFT_64052 [Coccomyxa subellipsoidea C-169] )
TRINITY_DN514_c0_g1	0.321988	-1.63492	1.94e-17	1.14e-16	yes	down	50.8	12.835	49.19	52.41	12.61	13.06
TRINITY_DN4590_c0_g1	0.228266	-2.13121	2.24e-17	1.31e-16	yes	down	13.815	2.5	13.54	14.09	2.1	2.9	GAQ82562.1(putative Glutamine amidotransferase type II [Klebsormidium nitens])
TRINITY_DN5520_c0_g1	0.40094	-1.31854	2.92e-17	1.71e-16	yes	down	246.23	79.8	255.53	236.93	78.68	80.92
TRINITY_DN2368_c0_g1	0.375352	-1.41368	4.47e-17	2.6e-16	yes	down	38.045	11.355	35.99	40.1	11.86	10.85	PRW59294.1(importin alpha [Chlorella sorokiniana])
TRINITY_DN863_c0_g1	0.254486	-1.97434	5.95e-17	3.46e-16	yes	down	92.78	19.01	87.03	98.53	19.63	18.39	GBG69024.1(hypothetical protein CBR_g3722 [Chara braunii])
TRINITY_DN2638_c0_g1	0.118626	-3.0755	8.27e-17	4.8e-16	yes	down	23.59	2.225	21.1	26.08	1.54	2.91
TRINITY_DN724_c0_g1	0.471181	-1.08565	1.04e-16	6.02e-16	yes	down	137.32	51.68	136.07	138.57	50.75	52.61	GAQ84913.1(Zinc finger RING-type domain containing protein [Klebsormidium nitens])
TRINITY_DN396_c0_g1	0.414468	-1.27067	1.14e-16	6.57e-16	yes	down	46.835	15.425	46.4	47.27	14.39	16.46	XP_002506956.1(carbon nitrogen hydrolase/NAD synthase [Micromonas commoda] )
TRINITY_DN556_c0_g1	0.353538	-1.50006	2.52e-16	1.44e-15	yes	down	81.755	23.105	80.97	82.54	22.65	23.56	XP_003078896.1(Uncharacterised domain UPF0126 [Ostreococcus tauri] )
TRINITY_DN1717_c0_g1	0.157447	-2.66706	5.24e-16	2.97e-15	yes	down	88.19	11.205	103.24	73.14	10.33	12.08
TRINITY_DN871_c0_g1	0.469237	-1.09161	5.36e-16	3.04e-15	yes	down	35.825	13.345	33.73	37.92	14.17	12.52	KXZ52379.1(hypothetical protein GPECTOR_9g423 [Gonium pectorale])
TRINITY_DN1059_c0_g2	0.152467	-2.71343	6.46e-16	3.64e-15	yes	down	24.29	2.95	23.57	25.01	2.56	3.34	GAX74506.1(hypothetical protein CEUSTIGMA_g1955.t1 [Chlamydomonas eustigma])
TRINITY_DN1464_c0_g1	0.414607	-1.27018	6.83e-16	3.85e-15	yes	down	33.335	10.98	33.03	33.64	11.72	10.24	GAQ78625.1(Nuclear transport receptor RanBP16 [Klebsormidium nitens])
TRINITY_DN6301_c0_g1	0.439502	-1.18606	7.12e-16	4.01e-15	yes	down	39	13.62	39.68	38.32	14.05	13.19	RMZ53487.1(hypothetical protein APUTEX25_003309 [Auxenochlorella protothecoides])
TRINITY_DN5509_c0_g1	0.437059	-1.1941	9.28e-16	5.21e-15	yes	down	147.385	51.63	149.37	145.4	52.85	50.41	XP_003063541.1(predicted protein [Micromonas pusilla CCMP1545] )
TRINITY_DN6260_c0_g1	0.26687	-1.90579	2.06e-15	1.14e-14	yes	down	30.045	6.385	30.97	29.12	7.22	5.55	GBG72242.1(hypothetical protein CBR_g11172 [Chara braunii])
TRINITY_DN2837_c0_g1	0.448228	-1.15769	2.1e-15	1.17e-14	yes	down	54.77	19.53	54.25	55.29	20.91	18.15	XP_005647320.1(hypothetical protein COCSUDRAFT_36847 [Coccomyxa subellipsoidea C-169] )
TRINITY_DN6122_c0_g1	0.280767	-1.83255	2.17e-15	1.2e-14	yes	down	28.95	6.465	28.49	29.41	6.04	6.89
TRINITY_DN2688_c0_g1	0.329224	-1.60286	2.81e-15	1.55e-14	yes	down	59.435	15.605	66.1	52.77	17.01	14.2
TRINITY_DN6080_c0_g1	0.454484	-1.1377	3e-15	1.65e-14	yes	down	249.005	91.285	236.21	261.8	97.55	85.02
TRINITY_DN3220_c0_g1	0.431652	-1.21206	3.16e-15	1.74e-14	yes	down	53.725	18.45	55.49	51.96	18.54	18.36	PSC71066.1(argonaute 1 isoform A [Micractinium conductrix] )
TRINITY_DN1275_c0_g1	0.0801864	-3.6405	3.48e-15	1.91e-14	yes	down	43.825	2.82	38.65	49	1.83	3.81
TRINITY_DN2794_c0_g1	0.334767	-1.57877	3.55e-15	1.95e-14	yes	down	41.83	11.15	43.1	40.56	11.14	11.16	GAX78715.1(hypothetical protein CEUSTIGMA_g6153.t1 [Chlamydomonas eustigma])
TRINITY_DN585_c0_g1	0.489931	-1.02935	4.05e-15	2.22e-14	yes	down	88.205	32.245	89.63	86.78	34.34	30.15	XP_005645674.1(EMP/nonaspanin domain family protein [Coccomyxa subellipsoidea C-169] )
TRINITY_DN1745_c0_g1	0.444961	-1.16825	4.53e-15	2.48e-14	yes	down	104.975	37.3	106.87	103.08	37	37.6	GBG75870.1(hypothetical protein CBR_g21114 [Chara braunii])
TRINITY_DN1694_c0_g1	0.383434	-1.38295	4.6e-15	2.51e-14	yes	down	37.93	11.575	36.32	39.54	12.35	10.8	GBG78312.1(hypothetical protein CBR_g26341 [Chara braunii])
TRINITY_DN4910_c0_g1	0.469705	-1.09017	4.88e-15	2.66e-14	yes	down	137.51	51.645	129.36	145.66	54.98	48.31	KDD75798.1(ubiquitin carboxyl-terminal hydrolase [Helicosporidium sp. ATCC 50920])
TRINITY_DN3348_c0_g1	0.464785	-1.10537	5.36e-15	2.91e-14	yes	down	35.49	13.09	34.73	36.25	12.35	13.83	GAQ79146.1(Dihydrolipoamide dehydrogenase [Klebsormidium nitens])
TRINITY_DN3657_c0_g1	0.366739	-1.44717	6.42e-15	3.48e-14	yes	down	60.685	17.74	57.94	63.43	16.25	19.23	PRW56353.1(cupin 4 isoform A [Chlorella sorokiniana])
TRINITY_DN1949_c0_g3	0.344123	-1.539	7.72e-15	4.16e-14	yes	down	163.335	42.195	168.6	158.07	39.2	45.19	XP_005645398.1(JmjC-domain-containing protein [Coccomyxa subellipsoidea C-169] )
TRINITY_DN165_c0_g1	0.48546	-1.04257	8.74e-15	4.7e-14	yes	down	64.42	24.88	65.05	63.79	26.56	23.2	PNW75092.1(hypothetical protein CHLRE_12g496900v5 [Chlamydomonas reinhardtii])
TRINITY_DN7_c0_g1	0.480445	-1.05756	9.02e-15	4.84e-14	yes	down	93.09	35.62	89.37	96.81	36.69	34.55	GBG00417.1(hypothetical protein Rsub_13179 [Raphidocelis subcapitata])
TRINITY_DN6024_c0_g1	0.49688	-1.00903	1.25e-14	6.69e-14	yes	down	210.98	83.985	222.22	199.74	80.18	87.79
TRINITY_DN1176_c0_g1	0.397466	-1.3311	1.34e-14	7.14e-14	yes	down	66.62	21.125	61.83	71.41	22.57	19.68
TRINITY_DN652_c0_g1	0.438988	-1.18775	1.41e-14	7.53e-14	yes	down	100.275	35.47	102.98	97.57	37.82	33.12	XP_001689556.1(predicted protein [Chlamydomonas reinhardtii])
TRINITY_DN3302_c0_g1	0.37708	-1.40706	1.43e-14	7.63e-14	yes	down	91.44	27.61	91.56	91.32	28.21	27.01	XP_013902452.1(leucyl aminopeptidase [Monoraphidium neglectum] )
TRINITY_DN140_c0_g1	0.132373	-2.91732	1.47e-14	7.8e-14	yes	down	84.875	10.62	78.17	91.58	12.41	8.83
TRINITY_DN1114_c0_g1	0.367378	-1.44466	1.53e-14	8.14e-14	yes	down	57.835	16.945	60.66	55.01	18.59	15.3	PRW05851.1(copine-3 isoform X1 [Chlorella sorokiniana])
TRINITY_DN1167_c0_g1	0.224549	-2.1549	1.79e-14	9.49e-14	yes	down	46.92	8.43	49.08	44.76	7.86	9
TRINITY_DN1284_c0_g1	0.276485	-1.85473	1.95e-14	1.03e-13	yes	down	56.1	12.42	55.13	57.07	13.06	11.78
TRINITY_DN4037_c0_g2	0.383967	-1.38094	2.18e-14	1.15e-13	yes	down	39.89	12.19	39.11	40.67	12.99	11.39	XP_002507181.1(predicted protein [Micromonas commoda] )
TRINITY_DN2215_c0_g1	0.33464	-1.57932	2.47e-14	1.3e-13	yes	down	43.115	11.5	42.25	43.98	12.02	10.98
TRINITY_DN637_c0_g1	0.274199	-1.86671	2.87e-14	1.51e-13	yes	down	111.38	24.635	115.8	106.96	21.8	27.47	GAQ85893.1(psbP family protein [Klebsormidium nitens])
TRINITY_DN823_c0_g1	0.434924	-1.20116	3.93e-14	2.06e-13	yes	down	92.81	32.205	93.35	92.27	29.69	34.72	GAQ82963.1(alcohol dehydrogenase class-3 [Klebsormidium nitens])
TRINITY_DN5497_c0_g1	0.164913	-2.60022	4.19e-14	2.19e-13	yes	down	84.84	11.395	75.39	94.29	12.76	10.03
TRINITY_DN1722_c0_g1	0.245217	-2.02787	4.5e-14	2.35e-13	yes	down	26.92	5.255	27.88	25.96	5.22	5.29	AJW81214.1(beta type carbonic anhydrase [Lobosphaera incisa])
TRINITY_DN1457_c0_g1	0.485277	-1.04312	5e-14	2.61e-13	yes	down	191.645	74.55	204.92	178.37	73.9	75.2	XP_002954434.1(hypothetical protein VOLCADRAFT_95208 [Volvox carteri f. nagariensis] )
TRINITY_DN771_c0_g2	0.406729	-1.29786	6.24e-14	3.24e-13	yes	down	37.23	12.045	37.73	36.73	12.33	11.76	GAQ92636.1(ion channel DMI1-like [Klebsormidium nitens])
TRINITY_DN3971_c0_g2	0.167946	-2.57393	7.31e-14	3.78e-13	yes	down	91.11	12.305	114.48	67.74	9.75	14.86	OUS46801.1(aldehyde dehydrogenase family-domain-containing protein [Ostreococcus tauri])
TRINITY_DN4017_c0_g2	0.279165	-1.84081	8.24e-14	4.25e-13	yes	down	35.065	7.805	35.76	34.37	8.16	7.45
TRINITY_DN3517_c0_g1	0.0823877	-3.60143	8.53e-14	4.39e-13	yes	down	62.44	4.165	60.59	64.29	2.56	5.77	XP_002947552.1(hypothetical protein VOLCADRAFT_103490 [Volvox carteri f. nagariensis] )
TRINITY_DN5634_c0_g1	0.138501	-2.85203	8.82e-14	4.54e-13	yes	down	50.78	5.66	48.41	53.15	4.77	6.55
TRINITY_DN2101_c0_g1	0.382541	-1.38631	9.22e-14	4.73e-13	yes	down	79.045	24.15	87.27	70.82	25.83	22.47	XP_003056158.1(predicted protein [Micromonas pusilla CCMP1545] )
TRINITY_DN5552_c0_g1	0.499298	-1.00203	1.2e-13	6.12e-13	yes	down	173.125	69.295	169.35	176.9	71.56	67.03
TRINITY_DN2158_c0_g1	0.0846071	-3.56308	1.27e-13	6.47e-13	yes	down	47.12	3.21	50.15	44.09	2.29	4.13
TRINITY_DN5374_c0_g1	0.338124	-1.56438	1.38e-13	7.01e-13	yes	down	49.635	13.395	49.27	50	15	11.79	GAQ79776.1(Cysteine synthase family [Klebsormidium nitens])
TRINITY_DN3703_c0_g2	0.314189	-1.6703	1.83e-13	9.3e-13	yes	down	31.88	7.985	31.03	32.73	9.2	6.77
TRINITY_DN633_c0_g1	0.489814	-1.02969	2.29e-13	1.15e-12	yes	down	124.24	48.65	119.47	129.01	48.88	48.42
TRINITY_DN5969_c0_g1	0.435402	-1.19958	2.93e-13	1.48e-12	yes	down	60.02	20.815	62.45	57.59	21.73	19.9
TRINITY_DN2325_c0_g1	0.37695	-1.40756	3.11e-13	1.56e-12	yes	down	71.055	21.41	72.41	69.7	21.52	21.3	XP_002506835.1(predicted protein [Micromonas commoda] )
TRINITY_DN5124_c0_g1	0.317257	-1.65627	3.17e-13	1.59e-12	yes	down	57.775	14.64	56.55	59	13.04	16.24	XP_005644156.1(TAFII28-domain-containing protein [Coccomyxa subellipsoidea C-169] )
TRINITY_DN403_c0_g1	0.418018	-1.25836	3.68e-13	1.84e-12	yes	down	57.93	19.295	53.73	62.13	18.96	19.63	GBG67902.1(hypothetical protein CBR_g1021 [Chara braunii])
TRINITY_DN2946_c0_g1	0.373093	-1.42239	3.87e-13	1.94e-12	yes	down	37.975	11.28	38.99	36.96	12.36	10.2	GAQ91294.1(acetoacetyl-CoA thiolase [Klebsormidium nitens])
TRINITY_DN3506_c0_g1	0.423955	-1.23802	4e-13	2e-12	yes	down	214.36	73.64	209.39	219.33	72.82	74.46
TRINITY_DN2681_c0_g4	0.351611	-1.50795	4.08e-13	2.04e-12	yes	down	39.73	11.135	39.01	40.45	11.9	10.37
TRINITY_DN993_c0_g1	0.377079	-1.40706	4.11e-13	2.05e-12	yes	down	38.29	11.495	36.91	39.67	11.58	11.41	GAQ80312.1(aldehyde dehydrogenase [Klebsormidium nitens])
TRINITY_DN707_c0_g1	0.484	-1.04692	4.2e-13	2.09e-12	yes	down	71.14	27.415	65.72	76.56	27.13	27.7	GAQ81519.1(Sec23 protein transport family protein [Klebsormidium nitens])
TRINITY_DN1269_c0_g1	0.342641	-1.54523	4.94e-13	2.45e-12	yes	down	58.34	15.955	57.93	58.75	14.19	17.72	GAQ86366.1(hypothetical protein KFL_002850100 [Klebsormidium nitens])
TRINITY_DN1773_c0_g2	0.117208	-3.09285	5.43e-13	2.69e-12	yes	down	33.885	3.185	34.33	33.44	2.9	3.47
TRINITY_DN5780_c0_g1	0.157418	-2.66733	5.74e-13	2.84e-12	yes	down	45.605	5.78	43.97	47.24	5.61	5.95
TRINITY_DN582_c0_g1	0.302304	-1.72593	5.96e-13	2.94e-12	yes	down	102.385	24.95	106.23	98.54	30.67	19.23
TRINITY_DN1928_c0_g1	0.341803	-1.54876	5.97e-13	2.95e-12	yes	down	59.565	16.285	55.82	63.31	17.4	15.17
TRINITY_DN1484_c0_g1	0.218037	-2.19736	6.6e-13	3.26e-12	yes	down	46.98	8.2	47.34	46.62	7.13	9.27
TRINITY_DN1981_c0_g1	0.285183	-1.81004	6.99e-13	3.45e-12	yes	down	37.545	8.54	40.5	34.59	8.64	8.44	ASM79489.1(glucose-methanol-choline oxidoreductase [Chlorella variabilis])
TRINITY_DN866_c0_g1	0.489165	-1.03161	7.47e-13	3.68e-12	yes	down	45.27	17.6	41.56	48.98	18.17	17.03	GAQ81203.1(DNA replication licensing factor MCM8 component [Klebsormidium nitens])
TRINITY_DN2087_c0_g1	0.488509	-1.03354	9.66e-13	4.74e-12	yes	down	53.635	20.835	55.12	52.15	21.29	20.38	GBF87680.1(SNF1-related kinase catalytic subunit alpha KIN10-like protein [Raphidocelis subcapitata])
TRINITY_DN1150_c1_g1	0.445286	-1.1672	1.02e-12	4.98e-12	yes	down	47.885	16.965	45.66	50.11	16.64	17.29	GBF90039.1(hypothetical protein Rsub_02747 [Raphidocelis subcapitata])
TRINITY_DN5667_c0_g1	0.365754	-1.45105	1.06e-12	5.2e-12	yes	down	60.955	17.82	61.45	60.46	18.86	16.78	XP_001419718.1(predicted protein [Ostreococcus lucimarinus CCE9901] )
TRINITY_DN3437_c0_g1	0.399474	-1.32383	1.07e-12	5.22e-12	yes	down	166.16	53.445	163.01	169.31	46.24	60.65
TRINITY_DN6088_c0_g1	0.47474	-1.07479	1.1e-12	5.38e-12	yes	down	29.48	11.105	30.12	28.84	10.38	11.83	OUS46115.1(bromodomain protein [Ostreococcus tauri])
TRINITY_DN5981_c0_g1	0.441113	-1.18078	1.26e-12	6.12e-12	yes	down	86.445	30.405	96.06	76.83	30.46	30.35	KXZ53452.1(hypothetical protein GPECTOR_7g1351 [Gonium pectorale])
TRINITY_DN6046_c0_g1	0.40939	-1.28845	1.3e-12	6.32e-12	yes	down	403.25	136.725	394.26	412.24	140.17	133.28	GAQ81908.1(NADH-ubiquinone oxidoreductase 1 alpha subcomplex subunit 5 [Klebsormidium nitens])
TRINITY_DN686_c0_g1	0.387995	-1.36589	1.32e-12	6.4e-12	yes	down	66.15	20.505	61.19	71.11	20.75	20.26	PRW50778.1(glutathione chloroplastic [Chlorella sorokiniana])
TRINITY_DN2582_c1_g1	0.467963	-1.09553	1.47e-12	7.15e-12	yes	down	90.81	33.94	86.8	94.82	34.71	33.17	GAQ85597.1(alanine-glyoxylate transaminase [Klebsormidium nitens])
TRINITY_DN3427_c0_g1	0.420311	-1.25047	1.78e-12	8.61e-12	yes	down	28.52	9.52	28.52	28.52	9.49	9.55
TRINITY_DN427_c0_g1	0.274004	-1.86773	1.87e-12	9.04e-12	yes	down	190.895	42.74	193.97	187.82	33.13	52.35
TRINITY_DN1046_c0_g1	0.318993	-1.6484	2.78e-12	1.34e-11	yes	down	21.495	5.445	21.59	21.4	4.82	6.07	PRW58356.1(serine carboxypeptidase-like 21 [Chlorella sorokiniana])
TRINITY_DN2345_c0_g1	0.418786	-1.25571	3.09e-12	1.48e-11	yes	down	58.42	19.49	63.6	53.24	19.71	19.27
TRINITY_DN6081_c0_g1	0.419501	-1.25326	3.72e-12	1.77e-11	yes	down	73.4	24.61	73.51	73.29	26.86	22.36	XP_002505894.1(predicted protein [Micromonas commoda] )
TRINITY_DN6016_c0_g1	0.124679	-3.0037	4.4e-12	2.09e-11	yes	down	62.26	6.31	56.99	67.53	5.57	7.05
TRINITY_DN3033_c0_g1	0.0826198	-3.59737	4.68e-12	2.22e-11	yes	down	29.515	1.97	26.64	32.39	2.57	1.37	GAQ88575.1(hypothetical protein KFL_004410030 [Klebsormidium nitens])
TRINITY_DN1442_c2_g1	0.123758	-3.01441	4.83e-12	2.29e-11	yes	down	54.765	5.445	59.6	49.93	3.04	7.85	GBG82575.1(hypothetical protein CBR_g34951 [Chara braunii])
TRINITY_DN2646_c0_g1	0.342147	-1.54731	6.64e-12	3.13e-11	yes	down	47.605	13.015	47.81	47.4	13.69	12.34	GAQ79238.1(glutathione peroxidase [Klebsormidium nitens])
TRINITY_DN59_c0_g1	0.453249	-1.14162	6.96e-12	3.28e-11	yes	down	135.135	49.165	139.13	131.14	54.34	43.99
TRINITY_DN2735_c0_g1	0.232845	-2.10256	8.38e-12	3.94e-11	yes	down	18.135	3.365	18.18	18.09	3.9	2.83	GAQ79144.1(UbiB domain containing kinase [Klebsormidium nitens])
TRINITY_DN2853_c0_g1	0.311964	-1.68055	8.46e-12	3.98e-11	yes	down	28.395	7.045	29.95	26.84	6.13	7.96
TRINITY_DN4020_c0_g1	0.469036	-1.09223	9.3e-12	4.36e-11	yes	down	67.55	25.245	66.73	68.37	24.17	26.32	GAQ81023.1(putative CAF1 family ribonuclease containing protein [Klebsormidium nitens])
TRINITY_DN359_c0_g1	0.24382	-2.03611	1.03e-11	4.82e-11	yes	down	76.295	15.06	73.46	79.13	15.94	14.18
TRINITY_DN1562_c0_g1	0.29512	-1.76063	1.11e-11	5.18e-11	yes	down	37.42	10.185	35.88	38.96	10.58	9.79	GAQ80525.1(3-dehydroquinate synthase [Klebsormidium nitens])
TRINITY_DN644_c0_g1	0.310275	-1.68838	1.21e-11	5.64e-11	yes	down	64.895	15.95	63.04	66.75	16.45	15.45
TRINITY_DN2382_c0_g2	0.435045	-1.20076	1.24e-11	5.75e-11	yes	down	113.5	39.62	103.89	123.11	40.6	38.64	XP_002501657.1(predicted protein [Micromonas commoda] )
TRINITY_DN5417_c0_g1	0.392772	-1.34824	1.52e-11	7.03e-11	yes	down	42.125	13.185	42.23	42.02	13.24	13.13	XP_013905318.1(hypothetical protein MNEG_1663 [Monoraphidium neglectum] )
TRINITY_DN3271_c0_g1	0.265027	-1.91579	1.77e-11	8.19e-11	yes	down	20.86	4.4	20.06	21.66	4.16	4.64
TRINITY_DN1932_c0_g1	0.250194	-1.99888	1.81e-11	8.35e-11	yes	down	34.61	6.905	37.81	31.41	6.02	7.79
TRINITY_DN6266_c0_g1	0.485417	-1.0427	1.84e-11	8.49e-11	yes	down	29.15	11.24	30.29	28.01	11.64	10.84
TRINITY_DN819_c0_g1	0.454147	-1.13877	1.97e-11	9.05e-11	yes	down	52.33	18.93	54.32	50.34	19.49	18.37	GAX79359.1(hypothetical protein CEUSTIGMA_g6801.t1 [Chlamydomonas eustigma])
TRINITY_DN1270_c0_g1	0.489849	-1.02959	2.58e-11	1.18e-10	yes	down	124.725	48.925	129.67	119.78	52.02	45.83
TRINITY_DN5017_c0_g1	0.4709	-1.08651	2.93e-11	1.34e-10	yes	down	34.095	12.755	33.52	34.67	12.05	13.46	GBG77620.1(hypothetical protein CBR_g24066 [Chara braunii])
TRINITY_DN1166_c0_g1	0.0352093	-4.8279	3.25e-11	1.48e-10	yes	down	39.59	1.13	36.29	42.89	0.77	1.49
TRINITY_DN428_c0_g1	0.358811	-1.4787	3.82e-11	1.74e-10	yes	down	150.445	43.72	142.34	158.55	37.63	49.81	PSC73920.1(Zinc-peroxisomal [Micractinium conductrix])
TRINITY_DN5761_c0_g1	0.347117	-1.5265	5.4e-11	2.43e-10	yes	down	61.985	17.245	62.34	61.63	19.3	15.19	GBF88276.1(cystathionine beta-lyase [Raphidocelis subcapitata])
TRINITY_DN6084_c0_g1	0.130552	-2.9373	5.82e-11	2.62e-10	yes	down	28.47	2.985	28.18	28.76	3.24	2.73
TRINITY_DN6303_c0_g1	0.39054	-1.35646	6.93e-11	3.1e-10	yes	down	66.265	20.7	70.21	62.32	22.12	19.28	PRW45094.1(dCMP deaminase [Chlorella sorokiniana])
TRINITY_DN2732_c0_g2	0.361314	-1.46867	7.12e-11	3.18e-10	yes	down	30.675	8.81	32.06	29.29	7.69	9.93	GAX74877.1(hypothetical protein CEUSTIGMA_g2323.t1 [Chlamydomonas eustigma])
TRINITY_DN318_c0_g1	0.205699	-2.28139	7.22e-11	3.22e-10	yes	down	55.745	9.275	54.3	57.19	10.9	7.65	XP_003079542.2(Thioredoxin-like fold [Ostreococcus tauri] )
TRINITY_DN4715_c0_g1	0.116905	-3.09659	7.26e-11	3.24e-10	yes	down	39.995	3.785	44.07	35.92	4.47	3.1
TRINITY_DN5749_c0_g1	0.393328	-1.3462	7.41e-11	3.3e-10	yes	down	67.12	21.125	68.55	65.69	21.39	20.86	GBG65412.1(hypothetical protein CBR_g50773 [Chara braunii])
TRINITY_DN5386_c0_g1	0.3776	-1.40507	7.49e-11	3.34e-10	yes	down	25.6	7.69	24.8	26.4	7.77	7.61
TRINITY_DN4083_c0_g1	0.416975	-1.26197	8.07e-11	3.58e-10	yes	down	37.28	12.37	38.27	36.29	12.18	12.56	PRW56400.1(divinyl chlorophyllide a 8-vinyl- chloroplastic [Chlorella sorokiniana])
TRINITY_DN708_c0_g1	0.475187	-1.07343	8.44e-11	3.74e-10	yes	down	28.265	10.67	29.21	27.32	11.23	10.11	XP_011397978.1(FO synthase [Auxenochlorella protothecoides] )
TRINITY_DN6068_c0_g1	0.380763	-1.39303	8.82e-11	3.9e-10	yes	down	35.09	10.63	33.41	36.77	10.32	10.94	GAQ83343.1(hypothetical protein KFL_001440300 [Klebsormidium nitens])
TRINITY_DN2140_c0_g1	0.465404	-1.10344	8.81e-11	3.9e-10	yes	down	33.61	12.435	33.06	34.16	12.48	12.39	GAQ86355.1(GTPase-activating protein [Klebsormidium nitens])
TRINITY_DN2810_c0_g3	0.428778	-1.2217	9.07e-11	4.01e-10	yes	down	32.67	11.145	30.24	35.1	12.86	9.43
TRINITY_DN4522_c0_g1	0.318327	-1.65142	1.37e-10	6.03e-10	yes	down	32.36	8.225	30.61	34.11	9.42	7.03
TRINITY_DN6377_c0_g1	0.38284	-1.38519	1.48e-10	6.52e-10	yes	down	43.285	13.22	45.22	41.35	14.25	12.19	GAQ80201.1(protein with glucose dehydrogenase [Klebsormidium nitens])
TRINITY_DN5274_c0_g1	0.434996	-1.20093	1.66e-10	7.3e-10	yes	down	93.105	32.485	93.14	93.07	34.34	30.63	XP_002504861.1(predicted protein [Micromonas commoda] )
TRINITY_DN1086_c0_g2	0.391598	-1.35256	1.73e-10	7.59e-10	yes	down	39.785	12.42	38.72	40.85	13.11	11.73	GAX85280.1(hypothetical protein CEUSTIGMA_g12698.t1 [Chlamydomonas eustigma])
TRINITY_DN2195_c0_g1	0.449417	-1.15387	2.02e-10	8.82e-10	yes	down	31.77	11.345	30.35	33.19	10.24	12.45	GAQ87499.1(Glycinamide ribonucleotide synthetase [Klebsormidium nitens])
TRINITY_DN6414_c0_g1	0.205497	-2.28281	2.06e-10	9.01e-10	yes	down	60.11	9.99	66.23	53.99	10.49	9.49	PRW61103.1(peroxisome biogenesis 22-like [Chlorella sorokiniana])
TRINITY_DN6379_c0_g1	0.357644	-1.4834	2.28e-10	9.95e-10	yes	down	41.67	11.9	42.67	40.67	12.6	11.2	XP_005644838.1(nagb/rpia/CoA transferase-like protein [Coccomyxa subellipsoidea C-169] )
TRINITY_DN6455_c0_g1	0.0561213	-4.15531	2.44e-10	1.06e-09	yes	down	22.935	1.035	14.08	31.79	1.05	1.02	XP_005648197.1(glutathione S-transferase [Coccomyxa subellipsoidea C-169] )
TRINITY_DN2659_c0_g2	0.274971	-1.86265	2.84e-10	1.23e-09	yes	down	58.865	13.02	58.67	59.06	12.3	13.74
TRINITY_DN3722_c0_g1	0.255102	-1.97085	2.9e-10	1.25e-09	yes	down	48.67	8.245	55.37	41.97	8.35	8.14
TRINITY_DN2334_c0_g1	0.441407	-1.17982	3.29e-10	1.42e-09	yes	down	50.17	17.64	54.15	46.19	17.94	17.34	PRW20246.1(monothiol glutaredoxin- mitochondrial-like [Chlorella sorokiniana])
TRINITY_DN2177_c0_g1	0.0984317	-3.34473	3.57e-10	1.54e-09	yes	down	26.815	2.115	26.7	26.93	1.2	3.03	GAQ79774.1(2-C-methyl-D-erythritol 4-phosphate cytidylyltransferase [Klebsormidium nitens])
TRINITY_DN6336_c0_g1	0.39209	-1.35074	3.6e-10	1.54e-09	yes	down	65.635	20.61	67.35	63.92	22.46	18.76	XP_005652330.1(N-myristoyl transferase [Coccomyxa subellipsoidea C-169] )
TRINITY_DN4136_c0_g2	0.270418	-1.88674	4.5e-10	1.92e-09	yes	down	28.655	6.185	28	29.31	5.93	6.44	GBG71731.1(hypothetical protein CBR_g9141 [Chara braunii])
TRINITY_DN2801_c0_g1	0.465455	-1.10329	4.62e-10	1.97e-09	yes	down	25.475	9.425	24.77	26.18	10.26	8.59
TRINITY_DN1490_c0_g1	0.42203	-1.24458	5.02e-10	2.14e-09	yes	down	67.13	22.65	66.08	68.18	21.61	23.69
TRINITY_DN6417_c0_g1	0.446278	-1.16398	5.77e-10	2.45e-09	yes	down	73.875	26.355	76.11	71.64	25.68	27.03
TRINITY_DN5596_c0_g1	0.0909818	-3.45828	6.01e-10	2.55e-09	yes	down	57.385	4.29	59.94	54.83	5.23	3.35
TRINITY_DN3813_c0_g1	0.0479156	-4.38336	6.06e-10	2.57e-09	yes	down	119.64	4.82	116.23	123.05	4.28	5.36
TRINITY_DN6082_c0_g1	0.396175	-1.33579	6.76e-10	2.86e-09	yes	down	47.28	14.96	44.4	50.16	16.43	13.49	XP_002503258.1(peptidyl-prolyl cis-trans isomerase [Micromonas commoda] )
TRINITY_DN1744_c0_g1	0.249631	-2.00213	6.88e-10	2.9e-09	yes	down	25.87	5.155	27.22	24.52	5.73	4.58
TRINITY_DN3564_c0_g1	0.487824	-1.03557	7.85e-10	3.3e-09	yes	down	95.62	37.295	96.25	94.99	34.89	39.7	GAQ85691.1(hypothetical protein KFL_002490090 [Klebsormidium nitens])
TRINITY_DN1737_c0_g1	0.490039	-1.02903	8.51e-10	3.56e-09	yes	down	39.625	15.45	39.43	39.82	16.47	14.43	XP_005646842.1(WD40 repeat-like protein [Coccomyxa subellipsoidea C-169] )
TRINITY_DN3841_c0_g1	0.472941	-1.08027	8.53e-10	3.57e-09	yes	down	19.145	7.19	18.87	19.42	7.73	6.65	GAQ86712.1(hypothetical protein KFL_003060110 [Klebsormidium nitens])
TRINITY_DN5229_c0_g1	0.359393	-1.47637	1.33e-09	5.5e-09	yes	down	42.82	12.305	40.31	45.33	13.26	11.35
TRINITY_DN1904_c0_g1	0.470373	-1.08812	1.42e-09	5.86e-09	yes	down	17.585	6.56	18.52	16.65	6.46	6.66	XP_003063037.1(predicted protein [Micromonas pusilla CCMP1545] )
TRINITY_DN5107_c0_g1	0.495266	-1.01373	1.52e-09	6.27e-09	yes	down	76.1	30.075	76.06	76.14	28.1	32.05	GAQ83140.1(Mitochondrial F1-ATPase assembly protein [Klebsormidium nitens])
TRINITY_DN3467_c0_g1	0.231136	-2.11319	1.55e-09	6.36e-09	yes	down	23.9	4.41	27.47	20.33	5.7	3.12
TRINITY_DN1013_c0_g1	0.320389	-1.6421	1.69e-09	6.96e-09	yes	down	77.58	20.075	80.71	74.45	20.99	19.16
TRINITY_DN1133_c0_g1	0.399959	-1.32208	1.88e-09	7.7e-09	yes	down	82.26	26.415	88.61	75.91	29.85	22.98	XP_007514318.1(predicted protein [Bathycoccus prasinos] )
TRINITY_DN224_c0_g1	0.470237	-1.08854	1.89e-09	7.73e-09	yes	down	63.56	24.13	65.36	61.76	27.05	21.21
TRINITY_DN826_c0_g1	0.155973	-2.68063	2.28e-09	9.35e-09	yes	down	109.94	14.295	79.15	140.73	14.23	14.36	PNH08599.1(Protein PROTON GRADIENT REGULATION 5, chloroplastic [Tetrabaena socialis])
TRINITY_DN1274_c0_g2	0.408679	-1.29096	2.32e-09	9.51e-09	yes	down	307.315	104.075	338.29	276.34	111.32	96.83	XP_011400431.1(Cytochrome b-c1 complex subunit 6 [Auxenochlorella protothecoides] )
TRINITY_DN306_c0_g1	0.435955	-1.19775	2.46e-09	1e-08	yes	down	24.845	8.615	23.63	26.06	8.82	8.41
TRINITY_DN4410_c0_g1	0.29814	-1.74594	2.53e-09	1.03e-08	yes	down	18.38	4.355	19.35	17.41	3.89	4.82	XP_002949131.1(hypothetical protein VOLCADRAFT_80526 [Volvox carteri f. nagariensis] )
TRINITY_DN5255_c0_g1	0.344852	-1.53595	2.65e-09	1.08e-08	yes	down	36.28	9.98	35.04	37.52	8.96	11	GAQ88147.1(Oxidation resistance protein [Klebsormidium nitens])
TRINITY_DN3714_c0_g1	0.466228	-1.10089	3e-09	1.22e-08	yes	down	126.11	47.36	127.25	124.97	48.03	46.69	PRW57618.1(gamma carbonic anhydrase mitochondrial [Chlorella sorokiniana])
TRINITY_DN5801_c0_g1	0.182481	-2.45418	3.01e-09	1.22e-08	yes	down	32.395	4.76	33.09	31.7	5.3	4.22	PSC71367.1(phosphoglycolate phosphatase [Micractinium conductrix])
TRINITY_DN5090_c0_g1	0.306355	-1.70672	3.4e-09	1.37e-08	yes	down	82.35	20.46	76.88	87.82	20.96	19.96	PSC67376.1(54S ribosomal mitochondrial [Micractinium conductrix])
TRINITY_DN1948_c0_g1	0.257867	-1.9553	3.76e-09	1.51e-08	yes	down	27.305	5.625	25.5	29.11	5.26	5.99
TRINITY_DN3709_c0_g1	0.440714	-1.18208	3.95e-09	1.59e-08	yes	down	50.72	17.85	50.79	50.65	18.78	16.92	PRW61060.1(cell division chloroplastic isoform A [Chlorella sorokiniana])
TRINITY_DN3442_c0_g2	0.311841	-1.68112	3.98e-09	1.6e-08	yes	down	23.51	5.845	24.06	22.96	6.11	5.58	XP_002499376.1(Vps52/Sac2 family protein [Micromonas commoda] )
TRINITY_DN190_c0_g1	0.44752	-1.15998	4.46e-09	1.79e-08	yes	down	63.61	22.635	59.86	67.36	24.6	20.67	GBG74246.1(hypothetical protein CBR_g17956 [Chara braunii])
TRINITY_DN261_c0_g2	0.411558	-1.28083	4.88e-09	1.95e-08	yes	down	54.775	18.035	50.76	58.79	19.12	16.95	XP_003063773.1(predicted protein [Micromonas pusilla CCMP1545] )
TRINITY_DN1124_c0_g1	0.477654	-1.06596	5.21e-09	2.08e-08	yes	down	67.585	25.79	68.89	66.28	28.28	23.3
TRINITY_DN6065_c0_g1	0.38479	-1.37786	5.62e-09	2.24e-08	yes	down	80.625	24.915	87.47	73.78	23.19	26.64
TRINITY_DN5391_c0_g1	0.376628	-1.40879	5.81e-09	2.31e-08	yes	down	52.1	15.695	51.79	52.41	14.54	16.85	GAQ90945.1(GDP-mannose pyrophosphorylase [Klebsormidium nitens])
TRINITY_DN3034_c0_g2	0.470889	-1.08654	5.87e-09	2.33e-08	yes	down	30.64	11.47	30.2	31.08	10.72	12.22	XP_003055070.1(predicted protein [Micromonas pusilla CCMP1545] )
TRINITY_DN988_c0_g1	0.468804	-1.09294	6.12e-09	2.43e-08	yes	down	16.835	6.265	16.83	16.84	6.06	6.47
TRINITY_DN1296_c0_g1	0.441869	-1.17831	6.19e-09	2.46e-08	yes	down	26.97	9.465	29.52	24.42	8.59	10.34	GBF89603.1(hypothetical protein Rsub_02321 [Raphidocelis subcapitata])
TRINITY_DN475_c0_g1	0.407735	-1.2943	6.19e-09	2.46e-08	yes	down	47.755	15.535	52.9	42.61	15.46	15.61	PRW59790.1(ubiquitin fusion degradation 1-like protein isoform X1 [Chlorella sorokiniana])
TRINITY_DN1384_c0_g1	0.254704	-1.9731	6.32e-09	2.5e-08	yes	down	30.34	6.97	27.52	33.16	8.74	5.2
TRINITY_DN326_c0_g1	0.407107	-1.29652	7.15e-09	2.82e-08	yes	down	70.185	22.905	74.94	65.43	26.2	19.61	GAX82580.1(hypothetical protein CEUSTIGMA_g10006.t1 [Chlamydomonas eustigma])
TRINITY_DN4722_c0_g1	0.148686	-2.74966	7.18e-09	2.83e-08	yes	down	20.555	2.45	19.04	22.07	2.57	2.33	GBG67433.1(hypothetical protein CBR_g568 [Chara braunii])
TRINITY_DN4157_c0_g1	0.252412	-1.98615	7.23e-09	2.85e-08	yes	down	48.4	17.255	49.86	46.94	11.41	23.1
TRINITY_DN4313_c0_g2	0.231366	-2.11175	7.33e-09	2.89e-08	yes	down	15.345	2.825	14.51	16.18	2.31	3.34	KXZ45677.1(hypothetical protein GPECTOR_52g74 [Gonium pectorale])
TRINITY_DN261_c0_g1	0.369935	-1.43465	7.71e-09	3.04e-08	yes	down	39.395	11.645	38.61	40.18	12.9	10.39	XP_001422590.1(predicted protein [Ostreococcus lucimarinus CCE9901] )
TRINITY_DN4845_c0_g1	0.408302	-1.29229	8.26e-09	3.25e-08	yes	down	145.365	48.33	141.97	148.76	51.88	44.78	GAQ80456.1(Mitochondrial or choloroplast ribosomal protein S15 precursor [Klebsormidium nitens])
TRINITY_DN3502_c0_g2	0.00289438	-8.43253	1.04e-08	4.06e-08	yes	down	119.955	0.28	114.49	125.42	0	0.56
TRINITY_DN6166_c0_g1	0.165413	-2.59586	1.15e-08	4.49e-08	yes	down	48.31	6.5	50.16	46.46	6.82	6.18
TRINITY_DN3181_c0_g1	0.180326	-2.47132	1.15e-08	4.5e-08	yes	down	52.495	5.45	69.31	35.68	5.53	5.37
TRINITY_DN3072_c0_g1	0.484344	-1.0459	1.27e-08	4.93e-08	yes	down	39.46	15.195	41.83	37.09	13.88	16.51	RMZ56465.1(hypothetical protein APUTEX25_004688 [Auxenochlorella protothecoides])
TRINITY_DN3480_c0_g3	0.491672	-1.02423	1.39e-08	5.41e-08	yes	down	23.8	9.295	24.18	23.42	10.05	8.54	XP_001693575.1(histidine tRNA 5'-guanylyltransferase [Chlamydomonas reinhardtii] )
TRINITY_DN6134_c0_g1	0.269489	-1.8917	1.41e-08	5.49e-08	yes	down	51.41	11.18	52.11	50.71	12.2	10.16
TRINITY_DN1306_c0_g1	0.464766	-1.10543	1.43e-08	5.55e-08	yes	down	95.34	35.595	96.54	94.14	38.22	32.97
TRINITY_DN5239_c0_g1	0.167352	-2.57904	1.65e-08	6.4e-08	yes	down	21.435	2.865	25.5	17.37	2.64	3.09	GBF98155.1(pseudouridine synthase [Raphidocelis subcapitata])
TRINITY_DN5825_c0_g1	0.196835	-2.34494	1.68e-08	6.48e-08	yes	down	22.68	3.565	20.86	24.5	2.58	4.55	GAQ91475.1(hypothetical protein KFL_007920040 [Klebsormidium nitens])
TRINITY_DN4175_c0_g1	0.429603	-1.21893	1.68e-08	6.5e-08	yes	down	48.63	16.655	52.11	45.15	15.01	18.3	XP_001422234.1(predicted protein [Ostreococcus lucimarinus CCE9901] )
TRINITY_DN1923_c0_g1	0.468847	-1.09281	1.71e-08	6.6e-08	yes	down	33.665	12.55	32.6	34.73	11.43	13.67	GAQ80892.1(pyrroline-5-carboxylate reductase [Klebsormidium nitens])
TRINITY_DN5593_c0_g1	0.290295	-1.78441	1.72e-08	6.65e-08	yes	down	64.345	15.075	67.47	61.22	13.66	16.49	PRW61431.1(glucose-6-phosphate 1-epimerase [Chlorella sorokiniana])
TRINITY_DN5175_c0_g1	0.278214	-1.84573	1.9e-08	7.31e-08	yes	down	86.825	19.67	96.42	77.23	20.95	18.39	PRW58193.1(Haloacid dehalogenase-like hydrolase family isoform 2 [Chlorella sorokiniana])
TRINITY_DN6477_c0_g1	0.252419	-1.98611	1.96e-08	7.52e-08	yes	down	43.665	8.875	44.81	42.52	8.73	9.02	GAQ84129.1(Phosphatidylinositol transfer protein [Klebsormidium nitens])
TRINITY_DN1555_c0_g1	0.443273	-1.17373	2.12e-08	8.14e-08	yes	down	64.325	22.825	67.27	61.38	24.02	21.63	AAU93947.1(thioredoxin H [Helicosporidium sp. ex Simulium jonesi])
TRINITY_DN1202_c0_g1	0.440537	-1.18267	2.2e-08	8.43e-08	yes	down	47.635	16.725	48.84	46.43	14.86	18.59	XP_013906457.1(hypothetical protein MNEG_0512 [Monoraphidium neglectum] )
TRINITY_DN2639_c0_g1	0.482973	-1.04999	2.23e-08	8.53e-08	yes	down	41.065	15.795	36.63	45.5	15.77	15.82	XP_001697043.1(aminoacyl-tRNA ligase [Chlamydomonas reinhardtii] )
TRINITY_DN2104_c0_g1	0.303265	-1.72135	2.3e-08	8.79e-08	yes	down	55.03	13.415	62.02	48.04	12.95	13.88	PNW73809.1(hypothetical protein CHLRE_13g573550v5 [Chlamydomonas reinhardtii])
TRINITY_DN5232_c0_g1	0.440116	-1.18404	2.36e-08	9.02e-08	yes	down	93.81	33.23	93.66	93.96	33.31	33.15	GBG85481.1(hypothetical protein CBR_g40121 [Chara braunii])
TRINITY_DN1474_c0_g1	0.341064	-1.55188	2.49e-08	9.48e-08	yes	down	35.365	9.65	34.87	35.86	10.36	8.94	PNH03999.1(hypothetical protein TSOC_009896 [Tetrabaena socialis])
TRINITY_DN4048_c2_g1	0.161041	-2.6345	2.76e-08	1.05e-07	yes	down	35.355	4.585	36.96	33.75	3.54	5.63
TRINITY_DN4037_c0_g1	0.362727	-1.46304	2.81e-08	1.06e-07	yes	down	34.975	10.125	35.42	34.53	9.25	11	GAQ79832.1(WD domain-containing protein [Klebsormidium nitens])
TRINITY_DN479_c0_g1	0.470857	-1.08664	2.82e-08	1.07e-07	yes	down	42.525	15.96	39.64	45.41	17.9	14.02
TRINITY_DN3274_c0_g1	0.492122	-1.02291	2.87e-08	1.09e-07	yes	down	42.325	16.595	42.62	42.03	17.73	15.46
TRINITY_DN2730_c0_g1	0.366556	-1.4479	3.16e-08	1.19e-07	yes	down	21.76	6.345	23.1	20.42	6.21	6.48	PRW56322.1(K(+) efflux antiporter chloroplastic [Chlorella sorokiniana])
TRINITY_DN1757_c0_g2	0.264203	-1.92028	3.18e-08	1.2e-07	yes	down	16.895	3.555	15.73	18.06	3.16	3.95
TRINITY_DN1303_c0_g1	0.44122	-1.18043	3.3e-08	1.24e-07	yes	down	15.22	5.33	15.33	15.11	5.22	5.44	PNH06673.1(Phosphoglycerate kinase, chloroplastic [Tetrabaena socialis])
TRINITY_DN3541_c0_g1	0.0908974	-3.45962	3.48e-08	1.31e-07	yes	down	17.29	1.265	17.52	17.06	1.7	0.83	XP_022839639.1(Co-chaperone Hsc20 [Ostreococcus tauri] )
TRINITY_DN5798_c0_g1	0.330393	-1.59775	3.64e-08	1.37e-07	yes	down	23.805	6.27	23.18	24.43	5.97	6.57	GAX83638.1(hypothetical protein CEUSTIGMA_g11062.t1 [Chlamydomonas eustigma])
TRINITY_DN2868_c0_g1	0.295976	-1.75645	3.92e-08	1.47e-07	yes	down	25.35	6.16	27.91	22.79	6.36	5.96
TRINITY_DN5549_c0_g1	0.494583	-1.01572	4.28e-08	1.6e-07	yes	down	86.85	34.43	82.23	91.47	37.57	31.29	YP_009340827.1(ATP-dependent Clp protease proteolytic subunit (chloroplast) [Palmophyllum crassum] )
TRINITY_DN4027_c0_g2	0.294703	-1.76267	5.07e-08	1.89e-07	yes	down	18.47	4.335	20.02	16.92	4.14	4.53	XP_011402131.1(hypothetical protein F751_3699 [Auxenochlorella protothecoides] )
TRINITY_DN1067_c0_g1	0.434247	-1.20341	5.74e-08	2.14e-07	yes	down	130.36	45.96	128.88	131.84	50.42	41.5
TRINITY_DN2070_c0_g1	0.169029	-2.56466	6.62e-08	2.45e-07	yes	down	14.745	1.99	15.89	13.6	2.08	1.9
TRINITY_DN235_c0_g1	0.454696	-1.13703	6.92e-08	2.57e-07	yes	down	98.5	36.06	103.31	93.69	37.62	34.5
TRINITY_DN2855_c0_g5	0.285839	-1.80672	7.08e-08	2.62e-07	yes	down	27.585	6.28	28.05	27.12	4.09	8.47
TRINITY_DN5151_c0_g1	0.337339	-1.56773	7.51e-08	2.78e-07	yes	down	47.15	12.765	44.04	50.26	11.77	13.76	XP_022841184.1(Inositol monophosphatase, metal-binding site [Ostreococcus tauri] )
TRINITY_DN2903_c0_g1	0.462113	-1.11368	7.66e-08	2.83e-07	yes	down	25.14	9.23	22.36	27.92	8.39	10.07
TRINITY_DN137_c1_g1	0.483982	-1.04697	8.73e-08	3.22e-07	yes	down	32.4	12.465	32.16	32.64	11.34	13.59	XP_011400900.1(Sporulation protein RMD1 [Auxenochlorella protothecoides] )
TRINITY_DN1907_c0_g1	0.470774	-1.08689	9.03e-08	3.32e-07	yes	down	54.765	20.595	48.2	61.33	23.13	18.06
TRINITY_DN5447_c0_g1	0.21844	-2.19469	9.13e-08	3.35e-07	yes	down	55.915	9.96	55	56.83	10.79	9.13
TRINITY_DN5108_c0_g1	0.212414	-2.23505	1.15e-07	4.21e-07	yes	down	31.56	5.39	31.51	31.61	4.95	5.83
TRINITY_DN6003_c0_g1	0.456194	-1.13228	1.21e-07	4.4e-07	yes	down	57.18	20.84	63.65	50.71	22.69	18.99	XP_001703322.1(predicted protein [Chlamydomonas reinhardtii])
TRINITY_DN4918_c0_g1	0.466247	-1.10083	1.22e-07	4.44e-07	yes	down	95.66	35.86	91.81	99.51	33.33	38.39	GBG59785.1(hypothetical protein CBR_g54888 [Chara braunii])
TRINITY_DN2908_c0_g1	0.230527	-2.11699	1.25e-07	4.55e-07	yes	down	14.88	2.735	14.01	15.75	2.71	2.76
TRINITY_DN5174_c0_g1	0.0264219	-5.24212	1.51e-07	5.47e-07	yes	down	17.795	0.38	22.14	13.45	0.76	0
TRINITY_DN2632_c0_g1	0.48376	-1.04764	1.71e-07	6.13e-07	yes	down	32.025	12.335	31.85	32.2	12.39	12.28	XP_002508960.1(predicted protein [Micromonas commoda] )
TRINITY_DN3092_c0_g1	0.495484	-1.01309	1.72e-07	6.17e-07	yes	down	40.315	15.915	40.17	40.46	16.14	15.69
TRINITY_DN1445_c0_g1	0.464941	-1.10488	2.07e-07	7.4e-07	yes	down	53.755	19.95	59.9	47.61	22.03	17.87
TRINITY_DN784_c0_g1	0.453443	-1.14101	2.12e-07	7.57e-07	yes	down	86.395	31.435	98.2	74.59	32.97	29.9
TRINITY_DN334_c0_g1	0.480741	-1.05667	2.38e-07	8.47e-07	yes	down	65.24	25.07	67.76	62.72	23.2	26.94
TRINITY_DN293_c0_g1	0.497756	-1.00649	2.4e-07	8.54e-07	yes	down	343.39	141.695	314.9	371.88	144.46	138.93
TRINITY_DN1734_c0_g1	0.193225	-2.37165	2.48e-07	8.81e-07	yes	down	45.82	7.21	41.26	50.38	6.91	7.51
TRINITY_DN2178_c0_g1	0.147379	-2.7624	2.48e-07	8.81e-07	yes	down	21.57	2.555	23.17	19.97	2.71	2.4	GAX79758.1(hypothetical protein CEUSTIGMA_g7199.t1 [Chlamydomonas eustigma])
TRINITY_DN695_c0_g1	0.325423	-1.61961	2.92e-07	1.03e-06	yes	down	105.195	28.025	102.24	108.15	25.19	30.86	XP_001421854.1(predicted protein [Ostreococcus lucimarinus CCE9901] )
TRINITY_DN3018_c0_g1	0.0714233	-3.80746	3.21e-07	1.14e-06	yes	down	28.76	1.69	21.85	35.67	2.56	0.82	XP_001420286.1(predicted protein [Ostreococcus lucimarinus CCE9901] )
TRINITY_DN5823_c0_g1	0.380788	-1.39294	3.59e-07	1.27e-06	yes	down	92.385	28.595	91.02	93.75	30.06	27.13
TRINITY_DN1736_c0_g1	0.479763	-1.05961	3.99e-07	1.4e-06	yes	down	21.825	8.315	22	21.65	7.64	8.99	GAQ88962.1(protein glucosyltransferase [Klebsormidium nitens])
TRINITY_DN2483_c0_g1	0.322052	-1.63464	4.13e-07	1.45e-06	yes	down	23.29	5.975	25.93	20.65	5.49	6.46	KXZ56458.1(hypothetical protein GPECTOR_1g41 [Gonium pectorale])
TRINITY_DN840_c0_g1	0.488269	-1.03425	4.64e-07	1.62e-06	yes	down	237.525	90.425	232.05	243	100.77	80.08
TRINITY_DN1778_c0_g1	0.29599	-1.75638	4.92e-07	1.72e-06	yes	down	17.51	4.135	15.9	19.12	4.45	3.82	XP_002945989.1(transcription factor Myb11 [Volvox carteri f. nagariensis] )
TRINITY_DN3819_c0_g1	0.456709	-1.13065	5.28e-07	1.84e-06	yes	down	68.9	25.235	69.93	67.87	23.58	26.89
TRINITY_DN4349_c1_g1	0.355868	-1.49059	5.63e-07	1.96e-06	yes	down	18.575	5.27	18.65	18.5	5.69	4.85	XP_007511142.1(3-deoxy-manno-octulosonate cytidylyltransferase [Bathycoccus prasinos] )
TRINITY_DN4264_c0_g1	0.457748	-1.12737	5.83e-07	2.03e-06	yes	down	39.805	14.505	43.03	36.58	12.58	16.43
TRINITY_DN4276_c0_g1	0.381041	-1.39198	6.97e-07	2.41e-06	yes	down	34.63	10.56	32.91	36.35	10.92	10.2
TRINITY_DN1277_c0_g1	0.363971	-1.4581	7.29e-07	2.52e-06	yes	down	51.515	15.09	51.32	51.71	15.17	15.01
TRINITY_DN4773_c0_g1	0.254934	-1.97181	7.73e-07	2.66e-06	yes	down	22.805	4.65	26.2	19.41	5.13	4.17	XP_011402047.1(50S ribosomal protein L1 [Auxenochlorella protothecoides] )
TRINITY_DN4549_c0_g1	0.30453	-1.71534	8.57e-07	2.95e-06	yes	down	19.52	4.735	17.33	21.71	3.56	5.91
TRINITY_DN2628_c0_g1	0.437091	-1.19399	9.14e-07	3.14e-06	yes	down	31.705	11.055	33.62	29.79	11.94	10.17	GAQ87441.1(hypothetical protein KFL_003530050 [Klebsormidium nitens])
TRINITY_DN3227_c0_g1	0.441217	-1.18044	9.43e-07	3.23e-06	yes	down	37.54	13.23	34.76	40.32	13.45	13.01	GBF97690.1(hypothetical protein Rsub_09748 [Raphidocelis subcapitata])
TRINITY_DN1813_c0_g1	0.250074	-1.99957	9.49e-07	3.25e-06	yes	down	14.985	2.995	15.28	14.69	4.28	1.71
TRINITY_DN2960_c0_g2	0.468054	-1.09525	1.03e-06	3.52e-06	yes	down	25.39	9.46	25.91	24.87	10.1	8.82	GAQ81147.1(Glucosamine 6-phosphate synthetases [Klebsormidium nitens])
TRINITY_DN1311_c0_g1	0.189966	-2.39619	1.03e-06	3.53e-06	yes	down	93.17	14.895	77.81	108.53	20.18	9.61	GAQ80652.1(hypothetical protein KFL_000590040 [Klebsormidium nitens])
TRINITY_DN1924_c0_g1	0.358821	-1.47866	1.1e-06	3.75e-06	yes	down	25.66	7.33	26.2	25.12	5.36	9.3	XP_002507921.1(ATP-binding cassette superfamily [Micromonas commoda] )
TRINITY_DN4515_c0_g1	0.414151	-1.27177	1.18e-06	4e-06	yes	down	18.79	6.19	18.07	19.51	5.74	6.64	XP_003082718.2(DENN domain [Ostreococcus tauri] )
TRINITY_DN3272_c0_g1	0.134659	-2.89262	1.19e-06	4.04e-06	yes	down	13.34	1.445	12.56	14.12	2.26	0.63
TRINITY_DN3193_c1_g1	0.416893	-1.26225	1.23e-06	4.18e-06	yes	down	70.465	23.685	74.06	66.87	24.87	22.5	GBG84577.1(hypothetical protein CBR_g38858 [Chara braunii])
TRINITY_DN485_c0_g1	0.416731	-1.26281	1.24e-06	4.19e-06	yes	down	41.44	13.8	41.46	41.42	12.15	15.45
TRINITY_DN3230_c0_g1	0.370523	-1.43236	1.26e-06	4.26e-06	yes	down	18.965	5.595	16.94	20.99	5.13	6.06
TRINITY_DN2487_c0_g1	0.42313	-1.24083	1.28e-06	4.35e-06	yes	down	34.16	11.555	32.27	36.05	12.65	10.46
TRINITY_DN1081_c0_g1	0.497528	-1.00715	1.41e-06	4.76e-06	yes	down	43.635	17.33	43.66	43.61	17.47	17.19
TRINITY_DN180_c0_g1	0.478875	-1.06228	1.52e-06	5.12e-06	yes	down	331.67	132.63	320.85	342.49	130.49	134.77
TRINITY_DN5491_c0_g1	0.465561	-1.10296	1.55e-06	5.21e-06	yes	down	21.375	7.915	21.24	21.51	7.83	8	GAQ79084.1(hypothetical protein KFL_000240150 [Klebsormidium nitens])
TRINITY_DN2121_c0_g1	0.461716	-1.11492	1.57e-06	5.28e-06	yes	down	31.045	11.42	31.18	30.91	10.89	11.95	XP_001418186.1(predicted protein [Ostreococcus lucimarinus CCE9901] )
TRINITY_DN920_c0_g2	0.420805	-1.24878	1.74e-06	5.83e-06	yes	down	21.055	7.06	19.69	22.42	7.93	6.19	XP_005651237.1(hypothetical protein COCSUDRAFT_12364 [Coccomyxa subellipsoidea C-169] )
TRINITY_DN4349_c1_g2	0.314723	-1.66785	1.76e-06	5.9e-06	yes	down	21.26	5.34	20.04	22.48	4.93	5.75
TRINITY_DN882_c0_g3	0.434508	-1.20254	1.95e-06	6.51e-06	yes	down	21.33	7.375	21.99	20.67	7.7	7.05	GBF94469.1(fumarate hydratase mitochondrial [Raphidocelis subcapitata])
TRINITY_DN1655_c0_g2	0.319389	-1.64661	2.03e-06	6.79e-06	yes	down	4650.06	1192.23	3878.35	5421.76	999.99	1384.47	XP_005646645.1(hypothetical protein COCSUDRAFT_83498 [Coccomyxa subellipsoidea C-169] )
TRINITY_DN2226_c0_g1	0.390191	-1.35775	2.03e-06	6.79e-06	yes	down	23.85	7.425	23.06	24.64	7.79	7.06
TRINITY_DN1771_c0_g1	0.43205	-1.21073	2.13e-06	7.1e-06	yes	down	14.195	4.875	12.77	15.62	5.13	4.62	KXZ54091.1(hypothetical protein GPECTOR_5g196 [Gonium pectorale])
TRINITY_DN2729_c0_g2	0.473669	-1.07805	2.26e-06	7.53e-06	yes	down	25.365	9.565	25.5	25.23	11.51	7.62	GAQ78007.1(hypothetical protein KFL_000060740 [Klebsormidium nitens])
TRINITY_DN2831_c1_g1	0.299391	-1.7399	2.41e-06	8e-06	yes	down	28.62	6.875	30.96	26.28	8.76	4.99	AAD51632.1(KNOX1 homeodomain protein [Acetabularia acetabulum])
TRINITY_DN4128_c0_g1	0.409526	-1.28797	2.41e-06	8e-06	yes	down	31.33	10.23	32.62	30.04	8.87	11.59	GAQ78469.1(calcium-dependent protein kinase [Klebsormidium nitens])
TRINITY_DN4024_c0_g1	0.426756	-1.22852	2.62e-06	8.69e-06	yes	down	33.405	11.39	31.17	35.64	11.59	11.19	CAA89202.1(calcium-stimulated protein kinase [Chlamydomonas moewusii])
TRINITY_DN2969_c0_g2	0.393826	-1.34437	2.76e-06	9.1e-06	yes	down	17.965	5.63	18.19	17.74	5.19	6.07
TRINITY_DN3398_c0_g2	0.186709	-2.42114	2.81e-06	9.27e-06	yes	down	28.885	4.34	34.45	23.32	3.92	4.76
TRINITY_DN1213_c0_g1	0.277455	-1.84967	2.9e-06	9.56e-06	yes	down	33.855	7.565	28.09	39.62	6.8	8.33
TRINITY_DN4368_c0_g1	0.479977	-1.05896	2.94e-06	9.68e-06	yes	down	29.435	11.26	28.79	30.08	12.91	9.61	GBG66269.1(hypothetical protein CBR_g57867 [Chara braunii])
TRINITY_DN3212_c0_g3	0.314224	-1.67013	3.01e-06	9.88e-06	yes	down	39.125	9.92	36.78	41.47	10.72	9.12	XP_001701786.1(predicted protein [Chlamydomonas reinhardtii])
TRINITY_DN6295_c0_g1	0.495927	-1.0118	3.15e-06	1.03e-05	yes	down	50.435	19.99	47.4	53.47	18.88	21.1	XP_022838936.1(tRNA (guanine-N-7) methyltransferase [Ostreococcus tauri] )
TRINITY_DN4944_c0_g1	0.229365	-2.12428	3.54e-06	1.16e-05	yes	down	31.145	5.74	28.73	33.56	3.54	7.94	GBG80453.1(hypothetical protein CBR_g30917 [Chara braunii])
TRINITY_DN2966_c0_g2	0.488917	-1.03234	3.69e-06	1.2e-05	yes	down	32.855	12.795	35.99	29.72	13.6	11.99	GBG61740.1(hypothetical protein CBR_g23255 [Chara braunii])
TRINITY_DN1773_c0_g1	0.305895	-1.70889	3.79e-06	1.23e-05	yes	down	61.715	15.405	57.62	65.81	16.34	14.47
TRINITY_DN5027_c0_g1	0.385743	-1.37429	3.88e-06	1.26e-05	yes	down	79.705	24.945	79.83	79.58	22.53	27.36
TRINITY_DN1115_c0_g1	0.358428	-1.48025	3.88e-06	1.26e-05	yes	down	26.16	7.505	25.1	27.22	8.6	6.41
TRINITY_DN5437_c0_g1	0.477268	-1.06713	4.64e-06	1.5e-05	yes	down	43.97	16.715	42.15	45.79	13.02	20.41	PRW57537.1(50S ribosomal L3- chloroplastic [Chlorella sorokiniana])
TRINITY_DN184_c0_g1	0.394113	-1.34332	4.92e-06	1.59e-05	yes	down	501.7	168.55	520.49	482.91	149.08	188.02
TRINITY_DN2125_c0_g2	0.492599	-1.02151	5e-06	1.62e-05	yes	down	20.76	8.135	21.47	20.05	8.79	7.48
TRINITY_DN2750_c0_g1	0.201828	-2.3088	5.22e-06	1.68e-05	yes	down	14.23	2.295	14.69	13.77	2.16	2.43	XP_003054868.1(predicted protein, partial [Micromonas pusilla CCMP1545] )
TRINITY_DN4289_c0_g2	0.451622	-1.14681	5.28e-06	1.7e-05	yes	down	24.545	8.83	26.14	22.95	10.53	7.13	XP_005647923.1(hypothetical protein COCSUDRAFT_15440, partial [Coccomyxa subellipsoidea C-169] )
TRINITY_DN4039_c0_g1	0.239539	-2.06167	5.34e-06	1.72e-05	yes	down	20.945	4.035	19.18	22.71	4.97	3.1
TRINITY_DN1199_c0_g3	0.431017	-1.21418	5.67e-06	1.83e-05	yes	down	18.105	6.21	19.05	17.16	6.43	5.99	GBF97878.1(hypothetical protein Rsub_10233 [Raphidocelis subcapitata])
TRINITY_DN4040_c0_g1	0.439496	-1.18608	5.94e-06	1.91e-05	yes	down	38.415	13.485	43.03	33.8	13.28	13.69
TRINITY_DN5781_c0_g1	0.340875	-1.55269	6.24e-06	2e-05	yes	down	22.39	6.105	23.04	21.74	6.47	5.74	GAQ82430.1(Cyclin-dependent kinase WEE1 [Klebsormidium nitens])
TRINITY_DN1366_c0_g1	0.286613	-1.80282	6.66e-06	2.14e-05	yes	down	77.375	18.165	85.18	69.57	16.3	20.03
TRINITY_DN5434_c0_g1	0.189689	-2.39829	8.03e-06	2.56e-05	yes	down	15.77	2.4	15.97	15.57	2.23	2.57	XP_005844483.1(hypothetical protein CHLNCDRAFT_26777 [Chlorella variabilis] )
TRINITY_DN3309_c0_g2	0.443012	-1.17458	9.53e-06	3.02e-05	yes	down	14.685	5.175	13.84	15.53	5.23	5.12
TRINITY_DN5235_c0_g1	0.223315	-2.16285	9.76e-06	3.09e-05	yes	down	53.205	9.8	46.89	59.52	10.88	8.72	YP_684390.1(ribosomal protein L16 (mitochondrion) [Oltmannsiellopsis viridis] )
TRINITY_DN5390_c0_g1	0.328898	-1.60429	9.81e-06	3.1e-05	yes	down	30.685	8.095	31.83	29.54	7.55	8.64
TRINITY_DN6436_c0_g1	0.387059	-1.36938	9.95e-06	3.15e-05	yes	down	78.325	24.7	75.78	80.87	25.12	24.28
TRINITY_DN3745_c0_g1	0.16613	-2.58961	1.05e-05	3.3e-05	yes	down	30.27	4.08	30.15	30.39	3.07	5.09
TRINITY_DN5408_c0_g1	0.471805	-1.08374	1.21e-05	3.81e-05	yes	down	23.275	8.74	22.57	23.98	7.61	9.87	GAQ86006.1(hypothetical protein KFL_002650020 [Klebsormidium nitens])
TRINITY_DN5557_c0_g1	0.363976	-1.45808	1.22e-05	3.85e-05	yes	down	25.045	7.29	28.02	22.07	8.46	6.12	GAQ84704.1(NAD dependent epimerase [Klebsormidium nitens])
TRINITY_DN3026_c0_g1	0.0910885	-3.45659	1.28e-05	4.03e-05	yes	down	12.66	0.935	11.58	13.74	1.64	0.23
TRINITY_DN4468_c0_g1	0.332279	-1.58953	1.3e-05	4.09e-05	yes	down	27.155	7.195	33.25	21.06	5.91	8.48	GBG61868.1(hypothetical protein CBR_g23820 [Chara braunii])
TRINITY_DN1630_c0_g3	0.31592	-1.66237	1.35e-05	4.22e-05	yes	down	31.59	8.03	32.98	30.2	9.11	6.95
TRINITY_DN3570_c0_g2	0.371546	-1.42839	1.42e-05	4.45e-05	yes	down	37.515	11.19	41.82	33.21	11.79	10.59	GAQ84108.1(hypothetical protein KFL_001760170 [Klebsormidium nitens])
TRINITY_DN5388_c0_g1	0.383752	-1.38175	1.48e-05	4.62e-05	yes	down	27.54	8.46	26.83	28.25	9.2	7.72	XP_005649153.1(ATP-citrate lyase subunit A [Coccomyxa subellipsoidea C-169] )
TRINITY_DN1691_c0_g1	0.0097898	-6.67451	1.53e-05	4.77e-05	yes	down	23.305	0.19	24.56	22.05	0.38	0
TRINITY_DN3448_c0_g2	0.422076	-1.24443	1.55e-05	4.83e-05	yes	down	29.585	9.96	27.22	31.95	8.21	11.71	XP_002950449.1(hypothetical protein VOLCADRAFT_90835 [Volvox carteri f. nagariensis] )
TRINITY_DN2031_c0_g2	0.410959	-1.28293	1.61e-05	5.03e-05	yes	down	18.67	6.115	17.19	20.15	6.56	5.67	XP_005650134.1(rhomboid-domain-containing protein [Coccomyxa subellipsoidea C-169] )
TRINITY_DN768_c0_g1	0.347006	-1.52697	1.66e-05	5.16e-05	yes	down	34.415	9.625	36.23	32.6	10.16	9.09
TRINITY_DN2775_c0_g1	0.434991	-1.20094	1.7e-05	5.28e-05	yes	down	14.96	5.18	15.18	14.74	5.84	4.52	XP_003058038.1(predicted protein [Micromonas pusilla CCMP1545] )
TRINITY_DN6219_c0_g1	0.298562	-1.7439	1.72e-05	5.33e-05	yes	down	40.22	9.705	44.06	36.38	9.51	9.9	XP_007511440.1(predicted protein [Bathycoccus prasinos] )
TRINITY_DN4036_c0_g1	0.490742	-1.02696	1.77e-05	5.49e-05	yes	down	42.355	16.62	41.86	42.85	16.44	16.8
TRINITY_DN3107_c0_g1	0.403654	-1.30881	1.85e-05	5.72e-05	yes	down	21.35	6.88	21.97	20.73	7.7	6.06
TRINITY_DN2425_c0_g2	0.191506	-2.38454	1.88e-05	5.8e-05	yes	down	14.13	2.17	16.39	11.87	2.29	2.05
TRINITY_DN1497_c0_g1	0.476353	-1.0699	2.06e-05	6.34e-05	yes	down	28.275	10.74	27.38	29.17	10.37	11.11
TRINITY_DN3667_c0_g2	0.372742	-1.42375	2.07e-05	6.38e-05	yes	down	19.65	5.845	22.08	17.22	6.66	5.03
TRINITY_DN6069_c0_g1	0.351624	-1.50789	2.11e-05	6.48e-05	yes	down	16.81	4.72	17.02	16.6	5.35	4.09
TRINITY_DN349_c1_g2	0.329897	-1.59991	2.19e-05	6.71e-05	yes	down	22.125	5.845	22.54	21.71	6.09	5.6	KDD73109.1(2-enoyl-CoA hydratase [Helicosporidium sp. ATCC 50920])
TRINITY_DN5563_c0_g1	0.3241	-1.62549	2.22e-05	6.82e-05	yes	down	27.57	7.175	28.4	26.74	7.16	7.19	XP_013902452.1(leucyl aminopeptidase [Monoraphidium neglectum] )
TRINITY_DN3578_c0_g2	0.3396	-1.55809	2.33e-05	7.12e-05	yes	down	11.785	3.19	11.78	11.79	4.08	2.3	XP_002953174.1(hypothetical protein VOLCADRAFT_105799 [Volvox carteri f. nagariensis] )
TRINITY_DN4212_c0_g1	0.245826	-2.02429	2.47e-05	7.52e-05	yes	down	38.225	7.65	38.33	38.12	8	7.3
TRINITY_DN900_c0_g2	0.444157	-1.17086	2.64e-05	8.03e-05	yes	down	13.12	4.635	12.55	13.69	4.59	4.68
TRINITY_DN685_c0_g1	0.35595	-1.49025	2.66e-05	8.1e-05	yes	down	75.125	21.97	70.85	79.4	24.29	19.65
TRINITY_DN5753_c0_g1	0.289968	-1.78604	2.77e-05	8.42e-05	yes	down	13.28	3.08	12.09	14.47	3.54	2.62	XP_002502190.1(predicted protein [Micromonas commoda] )
TRINITY_DN6141_c0_g1	0.369137	-1.43777	2.81e-05	8.52e-05	yes	down	33.105	9.805	30.45	35.76	8.56	11.05
TRINITY_DN4158_c0_g1	0.385142	-1.37654	2.87e-05	8.72e-05	yes	down	15.31	4.69	15.44	15.18	3.93	5.45	XP_005845892.1(hypothetical protein CHLNCDRAFT_36351 [Chlorella variabilis] )
TRINITY_DN1551_c0_g1	0.433772	-1.20499	3.11e-05	9.41e-05	yes	down	26.015	9.01	26.54	25.49	8.79	9.23	RMZ53933.1(hypothetical protein APUTEX25_004958, partial [Auxenochlorella protothecoides])
TRINITY_DN5431_c0_g1	0.417108	-1.26151	3.13e-05	9.46e-05	yes	down	48.09	16.16	50.48	45.7	18.29	14.03	XP_013906948.1(molecular chaperone GrpE [Monoraphidium neglectum] )
TRINITY_DN1537_c0_g2	0.473475	-1.07864	3.4e-05	0.000102303	yes	down	14.765	5.55	16.28	13.25	5.23	5.87	GAX75062.1(hypothetical protein CEUSTIGMA_g2506.t1 [Chlamydomonas eustigma])
TRINITY_DN6429_c0_g1	0.354461	-1.4963	3.5e-05	0.000105358	yes	down	48.775	14.025	48.18	49.37	15.32	12.73	XP_005848837.1(hypothetical protein CHLNCDRAFT_144161 [Chlorella variabilis] )
TRINITY_DN4434_c0_g1	0.480666	-1.05689	3.66e-05	0.000109919	yes	down	20.095	7.69	20.16	20.03	7.69	7.69	XP_005644705.1(MFS general substrate transporter [Coccomyxa subellipsoidea C-169] )
TRINITY_DN4104_c0_g1	0.182416	-2.4547	3.69e-05	0.000110729	yes	down	15.225	2.235	16.97	13.48	2.93	1.54	KXZ49971.1(hypothetical protein GPECTOR_18g128 [Gonium pectorale])
TRINITY_DN3293_c0_g1	0.445395	-1.16684	3.7e-05	0.000111155	yes	down	38.48	13.75	36.8	40.16	15.45	12.05	XP_011395640.1(DnaJ-like protein subfamily B member 5 [Auxenochlorella protothecoides] )
TRINITY_DN5610_c0_g1	0.287877	-1.79647	3.78e-05	0.000113342	yes	down	51.255	12.095	44.35	58.16	13.05	11.14	GBG83605.1(hypothetical protein CBR_g37409 [Chara braunii])
TRINITY_DN362_c0_g1	0.491585	-1.02449	3.81e-05	0.000114407	yes	down	124.29	49.94	120.5	128.08	51.57	48.31
TRINITY_DN2819_c0_g3	0.432921	-1.20782	4.06e-05	0.000121594	yes	down	35.45	12.31	33.4	37.5	14.27	10.35
TRINITY_DN5827_c0_g1	0.415394	-1.26745	4.13e-05	0.000123467	yes	down	30.465	10.105	32.4	28.53	8.27	11.94
TRINITY_DN3549_c0_g1	0.248736	-2.00731	4.21e-05	0.000125847	yes	down	22.13	4.435	20.8	23.46	4.5	4.37	GAQ89682.1(hypothetical protein KFL_005500050 [Klebsormidium nitens])
TRINITY_DN2859_c0_g2	0.266705	-1.90668	4.33e-05	0.000129295	yes	down	15.37	3.28	16.05	14.69	3.24	3.32
TRINITY_DN2872_c0_g1	0.427429	-1.22624	4.38e-05	0.000130681	yes	down	21.93	7.475	18.91	24.95	7.02	7.93
TRINITY_DN1830_c0_g3	0.30335	-1.72094	4.49e-05	0.000133824	yes	down	14.455	3.505	15.46	13.45	4.19	2.82
TRINITY_DN2386_c0_g1	0.400507	-1.3201	4.53e-05	0.000134837	yes	down	17.375	5.55	16.66	18.09	5.88	5.22	GAX85793.1(hypothetical protein CEUSTIGMA_g13208.t1 [Chlamydomonas eustigma])
TRINITY_DN2601_c0_g1	0.268832	-1.89522	4.7e-05	0.000139713	yes	down	11.515	2.475	10.62	12.41	2.75	2.2
TRINITY_DN1785_c0_g1	0.476918	-1.06819	4.79e-05	0.000142117	yes	down	20.065	7.615	19.73	20.4	6.98	8.25
TRINITY_DN6297_c0_g1	0.411498	-1.28104	5.12e-05	0.000151738	yes	down	15.94	5.23	14.57	17.31	5.47	4.99
TRINITY_DN4880_c0_g1	0.436788	-1.19499	5.61e-05	0.00016544	yes	down	36.13	12.65	37.74	34.52	12.91	12.39
TRINITY_DN6140_c0_g1	0.399398	-1.3241	5.72e-05	0.00016854	yes	down	77.075	25.025	90.54	63.61	29.14	20.91
TRINITY_DN3182_c0_g1	0.425089	-1.23416	5.8e-05	0.000170583	yes	down	20.73	7.03	19.26	22.2	6.71	7.35	GAQ78196.1(citrate synthase [Klebsormidium nitens])
TRINITY_DN2094_c0_g3	0.488967	-1.03219	6.05e-05	0.000177666	yes	down	27.995	10.91	26.89	29.1	9.76	12.06
TRINITY_DN6450_c0_g1	0.383009	-1.38455	6.67e-05	0.000195704	yes	down	20.62	6.315	21.48	19.76	6.89	5.74	XP_022839316.1(tRNA isopentenyltransferase [Ostreococcus tauri] )
TRINITY_DN4289_c0_g1	0.462647	-1.11202	6.7e-05	0.000196449	yes	down	26.545	9.795	26.2	26.89	8.68	10.91	GAQ81543.1(Oligosaccharyltransferase [Klebsormidium nitens])
TRINITY_DN1757_c0_g1	0.359007	-1.47792	6.89e-05	0.000201901	yes	down	25.65	7.385	26.39	24.91	7.88	6.89
TRINITY_DN264_c0_g1	0.322925	-1.63073	7.06e-05	0.000206732	yes	down	146.225	27.335	130.32	162.13	25.98	28.69
TRINITY_DN6053_c0_g1	0.170902	-2.54876	7.09e-05	0.000207494	yes	down	11.75	1.61	10.57	12.93	1.43	1.79	GBG62653.1(hypothetical protein CBR_g31672 [Chara braunii])
TRINITY_DN3114_c0_g2	0.0133331	-6.22884	7.91e-05	0.000230913	yes	down	59.215	0.645	63.52	54.91	0	1.29
TRINITY_DN1707_c0_g2	0.430579	-1.21565	8.02e-05	0.000233842	yes	down	16.04	5.5	14.5	17.58	5	6	XP_001703297.1(predicted protein [Chlamydomonas reinhardtii])
TRINITY_DN1539_c0_g3	0.145356	-2.78234	8.04e-05	0.000234327	yes	down	23.61	2.785	25.92	21.3	2.37	3.2
TRINITY_DN627_c0_g4	0.189629	-2.39875	8.24e-05	0.000239723	yes	down	9.71	1.465	9.72	9.7	0.71	2.22
TRINITY_DN4940_c0_g1	0.416846	-1.26241	8.58e-05	0.000249219	yes	down	44.59	14.935	51.03	38.15	14.49	15.38	PRW45322.1(copine-8 [Chlorella sorokiniana])
TRINITY_DN649_c0_g1	0.188626	-2.4064	8.83e-05	0.000255672	yes	down	332.32	54.865	428.63	236.01	74.45	35.28
TRINITY_DN2219_c0_g1	0.417722	-1.25938	9.03e-05	0.000261154	yes	down	12.235	4.065	12.24	12.23	4.26	3.87
TRINITY_DN1285_c0_g1	0.288357	-1.79407	9.13e-05	0.000263856	yes	down	59.215	14.015	66.87	51.56	14.63	13.4
TRINITY_DN405_c0_g1	0.461301	-1.11622	9.28e-05	0.00026792	yes	down	62.4	23.25	66.25	58.55	25.45	21.05
TRINITY_DN2252_c0_g1	0.166629	-2.58529	9.34e-05	0.000269636	yes	down	21.73	2.94	25.03	18.43	3.57	2.31
TRINITY_DN1794_c0_g2	0.212094	-2.23723	9.5e-05	0.000273713	yes	down	15.025	2.555	11.52	18.53	1.6	3.51
TRINITY_DN4353_c0_g2	0.29069	-1.78245	9.54e-05	0.000274898	yes	down	12.165	2.825	11.45	12.88	2.92	2.73	XP_007510878.1(predicted protein [Bathycoccus prasinos] )
TRINITY_DN4927_c0_g1	0.369893	-1.43482	9.98e-05	0.000287086	yes	down	15.67	4.625	16.64	14.7	4.38	4.87	GAX78098.1(hypothetical protein CEUSTIGMA_g5540.t1 [Chlamydomonas eustigma])
TRINITY_DN1707_c0_g1	0.0903327	-3.46861	0.000104951	0.000301038	yes	down	16.92	1.255	17.16	16.68	2.1	0.41
TRINITY_DN3419_c0_g1	0.472948	-1.08025	0.000105677	0.000302884	yes	down	11.4	4.285	11.37	11.43	4.11	4.46	XP_001690319.1(predicted protein [Chlamydomonas reinhardtii])
TRINITY_DN4909_c0_g1	0.169969	-2.55666	0.00012229	0.000348174	yes	down	21.495	2.95	24.82	18.17	2.41	3.49
TRINITY_DN5468_c0_g1	0.466091	-1.10132	0.000127229	0.000361531	yes	down	38.41	14.355	38.48	38.34	13.85	14.86	PSC72979.1(succinylglutamate desuccinylase [Micractinium conductrix])
TRINITY_DN4956_c0_g1	0.280338	-1.83476	0.000132865	0.000376811	yes	down	40.15	9.19	43.31	36.99	12.39	5.99	PSC75469.1(Rieske iron-sulfur subunit of the cytochrome b6f chloroplast precursor [Micractinium conductrix])
TRINITY_DN3138_c0_g1	0.448183	-1.15784	0.000133682	0.000378982	yes	down	18.79	6.71	21.62	15.96	7.26	6.16
TRINITY_DN2404_c0_g2	0.0148358	-6.07478	0.00013785	0.000389285	yes	down	14.21	0.17	12.99	15.43	0	0.34	XP_022838978.1(TspO/MBR-related protein [Ostreococcus tauri] )
TRINITY_DN5079_c0_g1	0.470295	-1.08836	0.000138125	0.00038976	yes	down	21.89	8.21	23.15	20.63	8.47	7.95
TRINITY_DN3308_c0_g3	0.380599	-1.39366	0.000153251	0.000430614	yes	down	11.75	3.565	12.34	11.16	4.21	2.92	XP_007515405.1(predicted protein [Bathycoccus prasinos] )
TRINITY_DN1774_c0_g1	0.432784	-1.20828	0.000158475	0.000444606	yes	down	20.685	7.15	22.19	19.18	7.97	6.33
TRINITY_DN1957_c0_g1	0.432466	-1.20934	0.000160115	0.000449035	yes	down	15.88	5.465	16.07	15.69	4.6	6.33
TRINITY_DN2244_c0_g1	0.430093	-1.21728	0.000164679	0.000461302	yes	down	38.175	13.17	39.4	36.95	15.2	11.14	PRW56464.1(glycosyl hydrolase family 43 [Chlorella sorokiniana])
TRINITY_DN2886_c0_g1	0.376567	-1.40902	0.00017336	0.000484691	yes	down	18.3	5.5	21.92	14.68	5.83	5.17	PRW59266.1(chloroplast lycopene beta cyclase precursor [Chlorella sorokiniana])
TRINITY_DN5767_c0_g1	0.47446	-1.07564	0.000175098	0.000489176	yes	down	41.415	15.745	35.85	46.98	13.64	17.85	XP_005651096.1(apospory-associated protein C [Coccomyxa subellipsoidea C-169] )
TRINITY_DN2662_c0_g1	0.38165	-1.38968	0.000199774	0.000553663	yes	down	26.82	8.205	27.12	26.52	7.05	9.36	GAQ82491.1(Rossmann-fold NAD(P)-binding domain-containing protein [Klebsormidium nitens])
TRINITY_DN1860_c0_g2	0.426616	-1.22899	0.000214651	0.00059242	yes	down	9.885	3.355	9.29	10.48	3.8	2.91	PSC74685.1(U4 U6 small nuclear ribonucleo Prp3-like [Micractinium conductrix])
TRINITY_DN24_c1_g3	0.264501	-1.91866	0.00022911	0.000630657	yes	down	50.12	10.8	52.18	48.06	6.17	15.43
TRINITY_DN937_c0_g1	0.442132	-1.17745	0.000237681	0.000653265	yes	down	12.63	4.44	13.04	12.22	3.78	5.1	PSC67003.1(Gag-Pol poly [Micractinium conductrix])
TRINITY_DN2515_c0_g1	0.429794	-1.21828	0.000256826	0.000702973	yes	down	15.2	5.21	16.94	13.46	5.93	4.49	PNW78081.1(hypothetical protein CHLRE_10g463600v5 [Chlamydomonas reinhardtii])
TRINITY_DN56_c3_g1	0.0510515	-4.2919	0.000266248	0.000727672	yes	down	155.26	6.73	71.62	238.9	0	13.46
TRINITY_DN1341_c0_g1	0.440762	-1.18193	0.00027072	0.000739617	yes	down	17.305	6.09	16.86	17.75	8.01	4.17	GBG86458.1(hypothetical protein CBR_g41453 [Chara braunii])
TRINITY_DN1030_c0_g1	0.466254	-1.10081	0.000273318	0.000746155	yes	down	17.73	6.585	18.25	17.21	6.16	7.01
TRINITY_DN1663_c0_g6	0.446043	-1.16474	0.000278304	0.000758917	yes	down	14.72	5.235	13.01	16.43	5.77	4.7
TRINITY_DN2537_c0_g1	0.211272	-2.24283	0.00028373	0.000771983	yes	down	15.935	2.705	15.19	16.68	1.93	3.48	XP_003055421.1(oxidase [Micromonas pusilla CCMP1545] )
TRINITY_DN351_c0_g1	0.499363	-1.00184	0.000287082	0.00078052	yes	down	185.89	73.245	182.21	189.57	77.73	68.76
TRINITY_DN1059_c0_g1	0.319942	-1.64412	0.000289221	0.000786044	yes	down	36.63	9.425	40.96	32.3	5.95	12.9
TRINITY_DN1934_c0_g1	0.484822	-1.04447	0.000292026	0.000793076	yes	down	26.145	10.125	28.18	24.11	10.38	9.87
TRINITY_DN6368_c0_g1	0.324236	-1.62489	0.000301406	0.000816726	yes	down	7.035	1.815	7.41	6.66	2.06	1.57	GBG76273.1(hypothetical protein CBR_g22021 [Chara braunii])
TRINITY_DN1498_c0_g1	0.251717	-1.99013	0.000322038	0.000869409	yes	down	51.525	10.8	42.6	60.45	11.81	9.79
TRINITY_DN4703_c0_g1	0.0402508	-4.63484	0.000339345	0.000913428	yes	down	70.915	2.52	86.96	54.87	5.04	0
TRINITY_DN5664_c0_g1	0.277253	-1.85073	0.000360776	0.000968972	yes	down	31.05	6.98	38.44	23.66	9.76	4.2	GBG58961.1(hypothetical protein CBR_g24311 [Chara braunii])
TRINITY_DN2156_c0_g2	0.398459	-1.3275	0.000361715	0.000971137	yes	down	27.205	8.715	26.6	27.81	8.83	8.6
TRINITY_DN2731_c0_g1	0.233959	-2.09567	0.000371801	0.000997114	yes	down	32.195	6.185	32.92	31.47	7.64	4.73
TRINITY_DN3792_c0_g1	0.301657	-1.72902	0.000378475	0.00101352	yes	down	11.11	2.675	13.19	9.03	3.39	1.96	GAQ88586.1(hypothetical protein KFL_004420010 [Klebsormidium nitens])
TRINITY_DN5257_c0_g1	0.2016	-2.31043	0.000394081	0.00105223	yes	down	16.83	2.745	17.99	15.67	3.27	2.22	XP_001699664.1(naphthoate synthase [Chlamydomonas reinhardtii])
TRINITY_DN1740_c0_g1	0.0116295	-6.42607	0.000415513	0.00110783	yes	down	131.345	0	52.77	209.92	0	0
TRINITY_DN4181_c0_g1	0.435001	-1.20091	0.000434997	0.00115598	yes	down	13.925	4.82	14.7	13.15	4.21	5.43	GAQ80870.1(possible glycosyltransferase [Klebsormidium nitens])
TRINITY_DN2230_c0_g1	0.333601	-1.5838	0.000451427	0.00119746	yes	down	16.36	4.375	14.27	18.45	4.52	4.23
TRINITY_DN2346_c0_g1	0.429072	-1.22071	0.000502948	0.00132642	yes	down	12.51	4.28	12.17	12.85	4.78	3.78
TRINITY_DN6151_c0_g1	0.140898	-2.82727	0.000514456	0.00135481	yes	down	8.545	0.965	10.47	6.62	0.87	1.06
TRINITY_DN4401_c0_g1	0.385857	-1.37386	0.000535887	0.00140921	yes	down	19.52	6.03	17.74	21.3	5.67	6.39
TRINITY_DN2806_c0_g2	0.170964	-2.54823	0.000545598	0.0014332	yes	down	9.33	1.28	8.4	10.26	1.3	1.26	XP_013906652.1(sulfoquinovosyltransferase [Monoraphidium neglectum] )
TRINITY_DN4694_c0_g1	0.317019	-1.65736	0.000567045	0.0014874	yes	down	18.16	4.62	18.01	18.31	4.12	5.12	XP_013906461.1(Protein cbbY, chromosomal [Monoraphidium neglectum] )
TRINITY_DN368_c0_g2	0.465749	-1.10238	0.000615342	0.00161061	yes	down	22.76	8.48	21.45	24.07	8.58	8.38	GBF88859.1(hypothetical protein Rsub_01358 [Raphidocelis subcapitata])
TRINITY_DN5131_c0_g1	0.438239	-1.19021	0.000619429	0.00162015	yes	down	40.735	14.43	38.57	42.9	15.24	13.62	GAQ81923.1(Mediator of RNA polymerase II transcription subunit 6 [Klebsormidium nitens])
TRINITY_DN2331_c0_g1	0.35738	-1.48447	0.000622762	0.00162828	yes	down	26.85	7.705	28.41	25.29	6.05	9.36	GAQ79778.1(peroxin 11 family protein [Klebsormidium nitens])
TRINITY_DN4574_c0_g2	0.367663	-1.44354	0.000643677	0.00168056	yes	down	26.315	7.795	28.64	23.99	9.66	5.93	XP_001689640.1(predicted protein [Chlamydomonas reinhardtii])
TRINITY_DN5168_c0_g1	0.357256	-1.48497	0.000644011	0.00168083	yes	down	19.205	5.48	18.75	19.66	3.54	7.42	KXZ53874.1(hypothetical protein GPECTOR_6g792 [Gonium pectorale])
TRINITY_DN2927_c0_g3	0.422594	-1.24266	0.000646215	0.00168538	yes	down	15.515	5.24	14.22	16.81	5.72	4.76
TRINITY_DN6373_c0_g1	0.369636	-1.43582	0.000673843	0.00175555	yes	down	22.505	6.67	21.08	23.93	5.25	8.09
TRINITY_DN1890_c0_g2	0.38886	-1.36268	0.000681602	0.00177513	yes	down	15.68	4.885	14.67	16.69	6.35	3.42	XP_003079239.2(Translation elongation/initiation factor/Ribosomal, beta-barrel [Ostreococcus tauri] )
TRINITY_DN303_c0_g1	0.304841	-1.71387	0.000706462	0.00183529	yes	down	58.42	14.725	59.79	57.05	13.43	16.02
TRINITY_DN2411_c0_g1	0.416735	-1.2628	0.000716734	0.00185933	yes	down	26.475	8.87	25.86	27.09	9.43	8.31	XP_003060948.1(predicted protein [Micromonas pusilla CCMP1545] )
TRINITY_DN1887_c0_g1	0.286089	-1.80546	0.000719264	0.00186523	yes	down	32.395	7.485	34.76	30.03	4.26	10.71
TRINITY_DN4436_c0_g1	0.47765	-1.06597	0.000722409	0.00187272	yes	down	21.015	8.02	19.77	22.26	7.92	8.12
TRINITY_DN2102_c0_g1	0.26482	-1.91691	0.000726772	0.00188336	yes	down	18.05	3.855	21.09	15.01	5.82	1.89
TRINITY_DN2454_c0_g1	0.080417	-3.63636	0.000755206	0.00195358	yes	down	17.295	1.12	16.89	17.7	0	2.24
TRINITY_DN1845_c0_g1	0.360402	-1.47232	0.000763659	0.00197475	yes	down	40.175	11.79	39.56	40.79	11.77	11.81
TRINITY_DN2689_c0_g2	0.470485	-1.08778	0.000783268	0.00202259	yes	down	18.51	6.955	16.74	20.28	7.27	6.64	XP_005646109.1(Calreticulin/calnexin [Coccomyxa subellipsoidea C-169] )
TRINITY_DN5486_c0_g1	0.429616	-1.21888	0.000792972	0.0020437	yes	down	31.46	10.87	34.56	28.36	12.12	9.62	XP_013904345.1(NAD-dependent deacetylase sirtuin 2 [Monoraphidium neglectum] )
TRINITY_DN5377_c0_g1	0.418362	-1.25718	0.000798566	0.00205555	yes	down	34.915	11.805	33.42	36.41	13.82	9.79	GBG70613.1(hypothetical protein CBR_g6740 [Chara braunii])
TRINITY_DN2084_c0_g1	0.446649	-1.16279	0.000808712	0.00207946	yes	down	26.29	9.4	27.48	25.1	8.56	10.24	GAQ80290.1(Ubiquitin C-terminal hydrolase [Klebsormidium nitens])
TRINITY_DN272_c0_g1	0.484958	-1.04407	0.000818857	0.00210259	yes	down	119.56	47.7	128.55	110.57	62.3	33.1
TRINITY_DN1980_c0_g1	0.486266	-1.04018	0.000875004	0.00224124	yes	down	12.67	4.9	14.06	11.28	4.8	5	XP_005845922.1(hypothetical protein CHLNCDRAFT_136540 [Chlorella variabilis] )
TRINITY_DN461_c0_g3	0.146444	-2.77157	0.000891741	0.00228171	yes	down	979.155	114.345	498.36	1459.95	80.47	148.22	AGB85039.1(hypothetical protein CHLPROCp009, partial [Auxenochlorella protothecoides])
TRINITY_DN2640_c0_g1	0.245064	-2.02877	0.000907794	0.00232034	yes	down	14.97	2.965	12.61	17.33	3.31	2.62
TRINITY_DN6191_c0_g1	0.294952	-1.76145	0.000910207	0.00232569	yes	down	84.735	20.875	81.09	88.38	15.29	26.46
TRINITY_DN5530_c0_g1	0.425788	-1.23179	0.000936339	0.00238829	yes	down	11	3.73	11.12	10.88	3.63	3.83	GAQ85761.1(hypothetical protein KFL_002530060 [Klebsormidium nitens])
TRINITY_DN5065_c0_g1	0.230052	-2.11997	0.0009809	0.00249845	yes	down	28.17	5.285	32.91	23.43	5.11	5.46
TRINITY_DN4302_c0_g1	0.415107	-1.26844	0.00102263	0.00259839	yes	down	10.725	3.55	9.95	11.5	3.64	3.46
TRINITY_DN1760_c0_g1	0.455254	-1.13526	0.0010832	0.00274371	yes	down	27.065	9.895	23.34	30.79	11.14	8.65
TRINITY_DN6111_c0_g1	0.490146	-1.02872	0.00110657	0.00279888	yes	down	24.17	9.475	24.96	23.38	10.05	8.9
TRINITY_DN1362_c0_g1	0.42714	-1.22722	0.0011069	0.00279888	yes	down	9.475	3.225	8.95	10	3.18	3.27
TRINITY_DN2574_c0_g3	0.482363	-1.05181	0.00113802	0.00287358	yes	down	14.64	5.63	13.91	15.37	5.55	5.71	XP_001416921.1(predicted protein [Ostreococcus lucimarinus CCE9901] )
TRINITY_DN4046_c0_g2	0.155061	-2.68909	0.0012281	0.0030893	yes	down	24.925	3.21	25.84	24.01	4.34	2.08
TRINITY_DN2961_c0_g3	0.345122	-1.53482	0.00124555	0.00313103	yes	down	9.46	2.605	10.17	8.75	2.75	2.46
TRINITY_DN3469_c0_g1	0.499017	-1.00284	0.00130458	0.00327267	yes	down	12.465	4.945	11.84	13.09	4.73	5.16
TRINITY_DN2408_c0_g1	0.446785	-1.16235	0.00135587	0.00339199	yes	down	18.805	6.72	16.57	21.04	6.36	7.08	GAQ79684.1(peroxisomal citrate synthase [Klebsormidium nitens])
TRINITY_DN1747_c0_g1	0.231108	-2.11336	0.00138026	0.00345064	yes	down	19.03	3.515	20.96	17.1	0.87	6.16
TRINITY_DN6326_c0_g1	0.415138	-1.26834	0.00141022	0.00352193	yes	down	17.9	5.95	19.68	16.12	6.52	5.38	GAQ79279.1(hypothetical protein KFL_000270380 [Klebsormidium nitens])
TRINITY_DN5804_c0_g1	0.399072	-1.32528	0.00152009	0.00378079	yes	down	22.95	7.34	23.3	22.6	5.57	9.11	XP_001418255.1(predicted protein [Ostreococcus lucimarinus CCE9901] )
TRINITY_DN1999_c0_g1	0.295848	-1.75707	0.00163149	0.00404411	yes	down	18.555	4.415	21.73	15.38	3.89	4.94
TRINITY_DN6355_c0_g1	0.459799	-1.12092	0.00169103	0.00418174	yes	down	14.105	5.17	14.98	13.23	4.79	5.55	AAB51275.1(reverse transcriptase, gag, polyprotein [Volvox carteri f. nagariensis])
TRINITY_DN5515_c0_g1	0.248459	-2.00892	0.00171663	0.00424219	yes	down	24.73	5.025	22.04	27.42	4.61	5.44	XP_022838555.1(Isochorismatase-like [Ostreococcus tauri] )
TRINITY_DN781_c0_g1	0.136321	-2.87492	0.00178506	0.00440236	yes	down	23.21	2.645	16.84	29.58	3.08	2.21
TRINITY_DN5288_c0_g1	0.0170617	-5.87309	0.00194872	0.00478335	yes	down	14.16	0	15.4	12.92	0	0
TRINITY_DN6480_c0_g1	0.476883	-1.06829	0.00201753	0.00494558	yes	down	24.73	9.46	23.61	25.85	10.67	8.25	GBG89772.1(hypothetical protein CBR_g49625 [Chara braunii])
TRINITY_DN1691_c0_g2	0.317644	-1.65452	0.00205279	0.00502358	yes	down	18.295	4.67	21.91	14.68	4.46	4.88
TRINITY_DN6484_c0_g1	0.499904	-1.00028	0.00212955	0.00520099	yes	down	59.89	24.195	59.38	60.4	18.64	29.75
TRINITY_DN2292_c0_g2	0.0969551	-3.36654	0.00217273	0.00529581	yes	down	11.495	0.9	11.31	11.68	0.46	1.34
TRINITY_DN5835_c0_g1	0.368681	-1.43956	0.00217635	0.00530284	yes	down	18.995	5.63	20.52	17.47	6.07	5.19
TRINITY_DN2144_c0_g3	0.429535	-1.21915	0.00219939	0.00535185	yes	down	16.45	5.655	15.37	17.53	5.41	5.9
TRINITY_DN4692_c0_g3	0.474016	-1.07699	0.00221088	0.00537622	yes	down	20.49	7.775	20.77	20.21	8.73	6.82	GAQ88571.1(alpha/beta-hydrolases superfamily protein [Klebsormidium nitens])
TRINITY_DN6472_c0_g1	0.472006	-1.08312	0.00235008	0.00569197	yes	down	18.44	6.955	16.62	20.26	6.26	7.65	XP_005647431.1(WD40 repeat-like protein [Coccomyxa subellipsoidea C-169] )
TRINITY_DN5023_c0_g1	0.414681	-1.26993	0.00253799	0.00611866	yes	down	21.815	7.285	19.06	24.57	8.96	5.61
TRINITY_DN4505_c0_g1	0.443036	-1.1745	0.0026061	0.00627665	yes	down	15.95	5.65	17.02	14.88	5.87	5.43
TRINITY_DN2080_c0_g1	0.157807	-2.66376	0.00261689	0.00630057	yes	down	11.4	1.45	12.96	9.84	1.11	1.79
TRINITY_DN1852_c0_g1	0.484418	-1.04568	0.00263033	0.00633084	yes	down	21.51	8.315	20.95	22.07	6.37	10.26
TRINITY_DN4580_c0_g4	0.40745	-1.29531	0.00268155	0.00644774	yes	down	16.035	5.22	17.05	15.02	4.59	5.85	XP_002956792.1(hypothetical protein VOLCADRAFT_97844 [Volvox carteri f. nagariensis] )
TRINITY_DN2531_c0_g2	0.19447	-2.36238	0.00269443	0.00647458	yes	down	11.135	1.76	10.72	11.55	2.66	0.86	PRW39235.1(Dol-P-Glc:Glc(2)Man(9) c(2)-PP-Dol alpha-1,2-glucosyltransferase [Chlorella sorokiniana])
TRINITY_DN2550_c0_g1	0.472833	-1.0806	0.00269947	0.00648443	yes	down	18.65	7.055	17.74	19.56	6.76	7.35	XP_002501118.1(predicted protein [Micromonas commoda] )
TRINITY_DN3095_c0_g1	0.180484	-2.47006	0.00276355	0.00662961	yes	down	15.835	2.315	18.71	12.96	1.89	2.74
TRINITY_DN2022_c0_g1	0.327976	-1.60834	0.00298601	0.00714684	yes	down	26.765	7.17	24.45	29.08	10.28	4.06
TRINITY_DN4009_c0_g1	0.438132	-1.19056	0.00304237	0.00727035	yes	down	32.685	11.59	33.31	32.06	12.58	10.6
TRINITY_DN6186_c0_g1	0.0297311	-5.07188	0.00337272	0.00800678	yes	down	11.915	0.3	9.65	14.18	0.6	0
TRINITY_DN6293_c0_g1	0.459218	-1.12275	0.00347791	0.00824043	yes	down	33.58	12.46	32.23	34.93	12.02	12.9
TRINITY_DN368_c0_g3	0.402616	-1.31252	0.00358659	0.0084814	yes	down	31.275	10.285	27.5	35.05	10.27	10.3
TRINITY_DN2432_c0_g1	0.214045	-2.22402	0.00371406	0.00876582	yes	down	44.305	8.06	37.44	51.17	10.14	5.98
TRINITY_DN1816_c0_g1	0.25808	-1.95411	0.00378492	0.0089215	yes	down	23.82	5.075	19.66	27.98	7.18	2.97
TRINITY_DN2027_c0_g1	0.019588	-5.67389	0.00378869	0.00892753	yes	down	8.83	0	10.92	6.74	0	0	XP_002947410.1(hypothetical protein VOLCADRAFT_79713 [Volvox carteri f. nagariensis] )
TRINITY_DN4450_c0_g2	0.412017	-1.27923	0.00395071	0.00927635	yes	down	20.655	6.84	22.1	19.21	7.18	6.5	XP_003060387.1(predicted protein [Micromonas pusilla CCMP1545] )
TRINITY_DN1979_c0_g1	0.402428	-1.3132	0.00404737	0.0094911	yes	down	20.325	6.59	19.3	21.35	6.68	6.5	GAQ88431.1(hypothetical protein KFL_004270110 [Klebsormidium nitens])
TRINITY_DN1879_c1_g1	0.441452	-1.17967	0.00432129	0.0101075	yes	down	23.865	8.48	24.39	23.34	8.98	7.98
TRINITY_DN3509_c0_g2	0.489714	-1.02999	0.00444821	0.0103777	yes	down	15.71	6.14	15.45	15.97	5.5	6.78
TRINITY_DN6400_c0_g1	0.0645748	-3.95288	0.00477458	0.0110825	yes	down	41.255	2.26	49.8	32.71	2.35	2.17
TRINITY_DN4809_c0_g1	0.242969	-2.04116	0.00482387	0.0111933	yes	down	9.925	1.955	7.34	12.51	2.78	1.13	XP_005652011.1(phosphate acyltransferase [Coccomyxa subellipsoidea C-169] )
TRINITY_DN3064_c0_g1	0.407635	-1.29465	0.00499534	0.0115691	yes	down	11.405	3.72	9.88	12.93	3.97	3.47	KXZ47813.1(hypothetical protein GPECTOR_32g425 [Gonium pectorale])
TRINITY_DN4725_c0_g1	0.213595	-2.22705	0.00502792	0.0116372	yes	down	13.55	2.36	14.37	12.73	3.18	1.54
TRINITY_DN1504_c0_g1	0.404923	-1.30428	0.00517699	0.0119709	yes	down	15.095	4.905	16.82	13.37	5.72	4.09
TRINITY_DN1686_c0_g1	0.403187	-1.31048	0.00532244	0.0122839	yes	down	25.89	8.425	22.71	29.07	6.36	10.49	GAQ80874.1(GLYOXALASE [Klebsormidium nitens])
TRINITY_DN3802_c0_g1	0.302177	-1.72653	0.00533105	0.0122998	yes	down	129.98	24.96	46.09	213.87	13.86	36.06	GBG68633.1(hypothetical protein CBR_g3174 [Chara braunii])
TRINITY_DN1010_c0_g3	0.244194	-2.0339	0.0056349	0.0129355	yes	down	77.315	16.03	63.76	90.87	10.55	21.51
TRINITY_DN1324_c0_g1	0.475304	-1.07308	0.00570038	0.0130693	yes	down	28.605	10.915	35.22	21.99	13.01	8.82	GAQ79393.1(mitochondrial substrate carrier family protein [Klebsormidium nitens])
TRINITY_DN5428_c0_g1	0.439892	-1.18478	0.00579754	0.0132796	yes	down	12.765	4.495	12.24	13.29	5.05	3.94
TRINITY_DN5558_c0_g1	0.454289	-1.13832	0.00594101	0.0135784	yes	down	20.78	7.58	22.75	18.81	8.01	7.15	XP_003062940.1(predicted protein [Micromonas pusilla CCMP1545] )
TRINITY_DN3624_c0_g2	0.220759	-2.17946	0.00596485	0.0136286	yes	down	7.875	1.395	7.77	7.98	1.18	1.61	XP_007511558.1(MATE efflux family protein [Bathycoccus prasinos] )
TRINITY_DN4209_c0_g2	0.324537	-1.62354	0.00599372	0.0136817	yes	down	14.03	3.665	16.17	11.89	4.24	3.09	XP_005850716.1(hypothetical protein CHLNCDRAFT_140821 [Chlorella variabilis] )
TRINITY_DN2765_c0_g3	0.429038	-1.22082	0.00612364	0.0139434	yes	down	7.455	2.55	6.81	8.1	2.97	2.13
TRINITY_DN1868_c0_g1	0.470694	-1.08714	0.0063207	0.0143607	yes	down	21.655	8.18	22.36	20.95	7.96	8.4
TRINITY_DN3997_c0_g2	0.372623	-1.42421	0.00690595	0.0156224	yes	down	9.415	2.81	9.41	9.42	2.92	2.7	GAQ91520.1(hypothetical protein KFL_008000010, partial [Klebsormidium nitens])
TRINITY_DN4567_c0_g2	0.237976	-2.07111	0.00711065	0.0160506	yes	down	13.425	2.61	10.57	16.28	3.39	1.83
TRINITY_DN4752_c0_g1	0.463447	-1.10952	0.00721228	0.0162599	yes	down	10.495	3.875	10.41	10.58	3.12	4.63	GAQ80035.1(hypothetical protein KFL_000440360 [Klebsormidium nitens])
TRINITY_DN2447_c0_g3	0.452979	-1.14249	0.0072455	0.0163147	yes	down	18.37	6.665	19.82	16.92	6.24	7.09	GAQ82935.1(chorismate mutase [Klebsormidium nitens])
TRINITY_DN2_c0_g1	0.186013	-2.42653	0.00734158	0.0165106	yes	down	1660.58	336.285	705.49	2615.66	181.78	490.79	YP_009162764.1(hypothetical protein (mitochondrion) [Botryococcus braunii] )
TRINITY_DN4848_c0_g1	0.495983	-1.01164	0.00776474	0.0174087	yes	down	13.29	5.26	14.72	11.86	5.14	5.38
TRINITY_DN4092_c0_g2	0.355763	-1.49101	0.00788332	0.0176528	yes	down	21.81	6.3	23.94	19.68	7.73	4.87	XP_001697532.1(predicted protein, partial [Chlamydomonas reinhardtii])
TRINITY_DN5494_c0_g1	0.439891	-1.18478	0.0081874	0.0182573	yes	down	16.115	5.67	16.77	15.46	4.68	6.66	XP_013899764.1(putative Protein Dom3z [Monoraphidium neglectum] )
TRINITY_DN5850_c0_g1	0.413366	-1.27451	0.00818829	0.0182573	yes	down	25.185	8.39	22.24	28.13	5.6	11.18	XP_002946647.1(hypothetical protein VOLCADRAFT_86811 [Volvox carteri f. nagariensis] )
TRINITY_DN1714_c0_g2	0.248842	-2.0067	0.00819738	0.018272	yes	down	19.435	3.955	21.37	17.5	4.03	3.88
TRINITY_DN954_c0_g1	0.0684079	-3.86969	0.00835773	0.0185897	yes	down	86.475	4.72	127.72	45.23	0	9.44
TRINITY_DN3934_c0_g1	0.0380245	-4.71693	0.0088658	0.0196301	yes	down	7.67	0.24	10.07	5.27	0.48	0	XP_001415954.1(predicted protein [Ostreococcus lucimarinus CCE9901] )
TRINITY_DN2896_c0_g1	0.355242	-1.49312	0.00890429	0.0197093	yes	down	13.69	3.9	14.56	12.82	2.98	4.82
TRINITY_DN1614_c0_g2	0.156683	-2.67408	0.00903262	0.0199752	yes	down	7.22	0.92	5.8	8.64	1.24	0.6	GAX80969.1(hypothetical protein CEUSTIGMA_g8404.t1 [Chlamydomonas eustigma])
TRINITY_DN5567_c0_g1	0.496975	-1.00876	0.00942979	0.0207592	yes	down	54.275	21.965	53.96	54.59	17.16	26.77
TRINITY_DN1690_c0_g1	0.32738	-1.61096	0.00952464	0.0209617	yes	down	33.775	9.195	27.41	40.14	10.8	7.59
TRINITY_DN5885_c0_g1	0.296043	-1.75612	0.00958277	0.0210832	yes	down	365.36	94.77	455.49	275.23	111.97	77.57
TRINITY_DN2147_c0_g1	0.373186	-1.42203	0.00960096	0.0211169	yes	down	24.925	7.555	28.62	21.23	8.33	6.78
TRINITY_DN5961_c0_g1	0.482205	-1.05228	0.00962597	0.0211528	yes	down	13.56	5.21	14.32	12.8	3.92	6.5
TRINITY_DN5413_c0_g1	0.188774	-2.40527	0.00969179	0.021291	yes	down	6.69	1.02	6.96	6.42	1.82	0.22	GBG65194.1(hypothetical protein CBR_g49986 [Chara braunii])
TRINITY_DN3205_c0_g1	0.423247	-1.24043	0.00994869	0.0218094	yes	down	8.08	2.73	8.41	7.75	2.76	2.7	PSC68167.1(Elongation factor chloroplastic [Micractinium conductrix])
TRINITY_DN4164_c0_g2	0.39425	-1.34282	0.00998884	0.0218778	yes	down	18.02	5.75	14.3	21.74	6.38	5.12	RMZ56116.1(hypothetical protein APUTEX25_004540 [Auxenochlorella protothecoides])
TRINITY_DN4156_c0_g1	0.423244	-1.24044	0.0104199	0.0227196	yes	down	29.71	10.225	32.27	27.15	11.25	9.2
TRINITY_DN4454_c0_g1	0.0220273	-5.50456	0.0104608	0.0227884	yes	down	32.26	0	3.97	60.55	0	0	YP_009162764.1(hypothetical protein (mitochondrion) [Botryococcus braunii] )
TRINITY_DN1672_c0_g2	0.447237	-1.16089	0.0106663	0.0231945	yes	down	13.57	4.865	14.62	12.52	5.52	4.21
TRINITY_DN4594_c0_g1	0.484072	-1.04671	0.0110022	0.0238331	yes	down	32.47	12.695	38.47	26.47	14.97	10.42
TRINITY_DN3899_c0_g2	0.325678	-1.61848	0.0111202	0.0240526	yes	down	10.58	2.77	8.73	12.43	2.03	3.51
TRINITY_DN4815_c0_g1	0.148302	-2.75339	0.0115292	0.0248197	yes	down	7.05	0.85	7.23	6.87	1.03	0.67
TRINITY_DN2160_c0_g1	0.4853	-1.04305	0.0117249	0.025226	yes	down	29.47	11.51	35.9	23.04	11.83	11.19	GBF93808.1(cycloeucalenol cycloisomerase [Raphidocelis subcapitata])
TRINITY_DN3613_c0_g1	0.38843	-1.36427	0.0119476	0.0256447	yes	down	10.335	3.22	9.59	11.08	3.26	3.18	GAQ87438.1(Transducin/WD40 repeat-like superfamily protein [Klebsormidium nitens])
TRINITY_DN4450_c0_g1	0.465226	-1.104	0.0119559	0.0256549	yes	down	21.65	8.115	21.21	22.09	8.36	7.87
TRINITY_DN3918_c0_g1	0.0790819	-3.66051	0.012176	0.0261114	yes	down	5.95	0.385	5.89	6.01	0.39	0.38	XP_003083411.1(2-phosphoglycolate phosphatase, eukaryotic [Ostreococcus tauri] )
TRINITY_DN3540_c0_g5	0.0261174	-5.25885	0.0124661	0.0266634	yes	down	7.835	0	9.71	5.96	0	0	XP_013906624.1(anaphase-promoting complex subunit 8 [Monoraphidium neglectum] )
TRINITY_DN5736_c0_g1	0.443931	-1.17159	0.0130196	0.0277661	yes	down	15.04	5.355	14.74	15.34	4.81	5.9
TRINITY_DN2987_c0_g2	0.241687	-2.04879	0.0131188	0.0279612	yes	down	8.41	1.635	7.49	9.33	1.11	2.16	GAQ80361.1(oxygen-independent coproporphyrinogen III oxidase [Klebsormidium nitens])
TRINITY_DN5241_c0_g1	0.395377	-1.3387	0.0132132	0.0281295	yes	down	12.82	4.055	15.63	10.01	3.59	4.52	PSC70046.1(Fructose-1,6-cytosolic [Micractinium conductrix])
TRINITY_DN3023_c0_g2	0.455687	-1.13389	0.0133626	0.0283898	yes	down	10.74	3.91	9.18	12.3	3.55	4.27
TRINITY_DN2319_c0_g1	0.0653602	-3.93544	0.0134976	0.0286515	yes	down	43.645	2.575	2.98	84.31	2.69	2.46
TRINITY_DN6075_c0_g1	0.466883	-1.09887	0.0138563	0.0293021	yes	down	9.13	3.405	7.73	10.53	3.66	3.15	XP_022838970.1(Rab-GTPase-TBC domain [Ostreococcus tauri] )
TRINITY_DN4371_c0_g1	0.186722	-2.42104	0.014053	0.0296752	yes	down	4.85	0.73	2.17	7.53	0.74	0.72	YP_009252786.1(CF1 alpha subunit of ATP synthase (chloroplast) [Cymbomonas tetramitiformis] )
TRINITY_DN3451_c0_g3	0.428749	-1.22179	0.0142108	0.0299911	yes	down	15.49	5.335	15.82	15.16	5.29	5.38
TRINITY_DN2268_c0_g2	0.469736	-1.09008	0.014568	0.0307005	yes	down	9.99	3.755	8.94	11.04	4.66	2.85
TRINITY_DN3232_c0_g1	0.386523	-1.37138	0.0147742	0.0310722	yes	down	12.685	4	12.22	13.15	4.74	3.26	PRW59834.1(cytochrome c oxidase assembly mitochondrial-like [Chlorella sorokiniana])
TRINITY_DN3368_c0_g2	0.11291	-3.14675	0.0153093	0.0321144	yes	down	61.52	5.945	18.06	104.98	0	11.89
TRINITY_DN1573_c0_g1	0.445455	-1.16665	0.0153404	0.0321703	yes	down	8.95	3.19	10.06	7.84	4.32	2.06
TRINITY_DN5773_c0_g1	0.222616	-2.16737	0.015348	0.0321769	yes	down	12.24	2.215	9.52	14.96	1.36	3.07	GAQ90937.1(putative tropinone reductase [Klebsormidium nitens])
TRINITY_DN5579_c0_g1	0.454462	-1.13777	0.0153569	0.0321865	yes	down	12.06	4.375	12.75	11.37	3.55	5.2	GAQ80971.1(GTPase-activating protein [Klebsormidium nitens])
TRINITY_DN3838_c0_g1	0.293337	-1.76937	0.0164497	0.03428	yes	down	9.31	2.205	7.1	11.52	2.11	2.3
TRINITY_DN4849_c0_g1	0.28029	-1.83501	0.0167621	0.0348912	yes	down	11.085	2.505	12.72	9.45	2.04	2.97	PSC75208.1(thiamine biosynthetic bifunctional enzyme chloroplastic isoform A [Micractinium conductrix])
TRINITY_DN4136_c0_g1	0.38355	-1.38251	0.0169268	0.035214	yes	down	28.44	8.98	26.88	30	11.58	6.38	XP_005844517.1(hypothetical protein CHLNCDRAFT_138900 [Chlorella variabilis] )
TRINITY_DN4720_c0_g1	0.466038	-1.10148	0.0175183	0.0363099	yes	down	15.27	5.71	14.61	15.93	5.47	5.95
TRINITY_DN6458_c0_g1	0.336281	-1.57226	0.0180961	0.0373907	yes	down	20.74	5.685	18.82	22.66	4.05	7.32
TRINITY_DN2079_c0_g1	0.276996	-1.85206	0.0181449	0.0374809	yes	down	8.125	1.815	7.4	8.85	1.84	1.79
TRINITY_DN3582_c0_g1	0.496356	-1.01055	0.0191395	0.0393907	yes	down	9.475	3.755	9.23	9.72	4.03	3.48	XP_001689683.1(predicted protein [Chlamydomonas reinhardtii])
TRINITY_DN5247_c0_g1	0.0851576	-3.55372	0.0192311	0.0395567	yes	down	36.235	2.53	39.86	32.61	0	5.06
TRINITY_DN5585_c0_g1	0.249791	-2.00121	0.0193021	0.0396805	yes	down	14.625	2.99	15.41	13.84	3.32	2.66
TRINITY_DN2479_c0_g1	0.39589	-1.33683	0.0195035	0.0400607	yes	down	10.54	3.35	10.87	10.21	3.9	2.8	XP_001693645.1(predicted protein [Chlamydomonas reinhardtii])
TRINITY_DN1234_c0_g3	0.286526	-1.80326	0.020273	0.0414778	yes	down	10.31	2.395	7.97	12.65	2.27	2.52	GBG72984.1(hypothetical protein CBR_g12702 [Chara braunii])
TRINITY_DN4435_c0_g1	0.142485	-2.81112	0.0205795	0.0420461	yes	down	9.535	1.12	9.85	9.22	1.7	0.54
TRINITY_DN3794_c0_g2	0.382719	-1.38564	0.0207527	0.0423517	yes	down	13.465	4.14	18.03	8.9	5.86	2.42
TRINITY_DN2428_c0_g1	0.442853	-1.1751	0.020981	0.0427824	yes	down	14.865	5.3	14.51	15.22	6.52	4.08
TRINITY_DN4330_c0_g1	0.470925	-1.08643	0.0212666	0.0432682	yes	down	14.745	5.585	11.35	18.14	6.91	4.26	GAQ84972.1(Peptidase S24/S26A/S26B/S26C family protein [Klebsormidium nitens])
TRINITY_DN3009_c0_g2	0.118261	-3.07995	0.0214665	0.0436141	yes	down	11.76	1.145	16.07	7.45	1.55	0.74	XP_005644167.1(bifunctional aspartokinase/homoserine dehydrogenase I [Coccomyxa subellipsoidea C-169] )
TRINITY_DN2173_c0_g1	0.237707	-2.07274	0.0216689	0.0440009	yes	down	204.785	43.02	161.42	248.15	37.79	48.25
TRINITY_DN3471_c0_g1	0.166437	-2.58695	0.021854	0.0443151	yes	down	6.605	0.885	7.6	5.61	0.72	1.05	GAQ77930.1(vacuolar proton ATPase [Klebsormidium nitens])
TRINITY_DN2364_c0_g1	0.0855878	-3.54645	0.0218668	0.0443286	yes	down	39.315	2.83	24.05	54.58	0	5.66
TRINITY_DN873_c0_g2	0.114901	-3.12154	0.0219466	0.0444658	yes	down	70.02	7.49	59.82	80.22	14.98	0
TRINITY_DN3937_c0_g1	0.0303259	-5.0433	0.0221503	0.0448536	yes	down	19.57	0	13.09	26.05	0	0	YP_009184531.1(P700 apoprotein A1 of photosystem I (chloroplast) [Treubaria triappendiculata] )
TRINITY_DN4507_c0_g1	0.202208	-2.30609	0.0226969	0.0458459	yes	down	6.69	1.09	5.58	7.8	0.95	1.23
TRINITY_DN5906_c0_g1	0.472009	-1.08311	0.023212	0.0467829	yes	down	14.45	5.48	13.05	15.85	5.86	5.1
TRINITY_DN4023_c0_g1	0.212486	-2.23456	0.0232691	0.0468851	yes	down	25.59	4.47	35.54	15.64	3.47	5.47
TRINITY_DN4260_c0_g1	0.0303771	-5.04087	0.0233878	0.0471112	yes	down	24.355	0	12.42	36.29	0	0
TRINITY_DN3432_c0_g1	0.497376	-1.00759	0.0239943	0.0482795	yes	down	6.7	2.65	7.55	5.85	2.55	2.75
TRINITY_DN2291_c0_g1	0.373935	-1.41914	0.0241401	0.0485462	yes	down	9.095	2.73	10.57	7.62	3.27	2.19
TRINITY_DN3559_c0_g1	0.408018	-1.2933	0.0246667	0.0495098	yes	down	32.55	10.93	28.92	36.18	9.22	12.64
TRINITY_DN5777_c0_g1	0.452771	-1.14315	0.0247074	0.0495642	yes	down	9.095	3.285	9.43	8.76	2.96	3.61
TRINITY_DN2058_c0_g1	5.19943	2.37835	0	0	yes	up	153.4	634.6	148.99	157.81	626.06	643.14
TRINITY_DN2988_c0_g1	5.32762	2.41349	0	0	yes	up	1166.99	4988.94	1163.98	1170	5077.51	4900.37
TRINITY_DN82_c0_g1	5.54338	2.47077	0	0	yes	up	84.055	369.94	82.86	85.25	375.85	364.03	GBG75447.1(hypothetical protein CBR_g20077 [Chara braunii])
TRINITY_DN2986_c0_g1	24.7935	4.63189	0	0	yes	up	120.21	2373.14	124.07	116.35	2402.83	2343.44	XP_002502339.1(predicted protein [Micromonas commoda] )
TRINITY_DN5988_c0_g1	4.99766	2.32125	0	0	yes	up	133.08	528.835	131.78	134.38	540.64	517.03	XP_022838470.1(Phosphatidylinositol 3/4-kinase, conserved site [Ostreococcus tauri] )
TRINITY_DN6352_c0_g1	12.838	3.68235	0	0	yes	up	533.82	5469.03	535.23	532.41	5517.57	5420.5	GAQ79634.1(hypothetical protein KFL_000340370, partial [Klebsormidium nitens])
TRINITY_DN150_c0_g1	74.8214	6.22538	0	0	yes	up	18.145	1083.64	17.75	18.54	1054.18	1113.11	BAI63218.1(chloroplastic glucose 6-phosphate dehydrogenase [Chlorella vulgaris])
TRINITY_DN471_c0_g1	3.74045	1.90321	0	0	yes	up	217.865	646.845	216.19	219.54	653.87	639.82	PNW85756.1(hypothetical protein CHLRE_03g206750v5 [Chlamydomonas reinhardtii])
TRINITY_DN2950_c0_g1	18.9329	4.24282	0	0	yes	up	9.065	136.26	8.88	9.25	142.54	129.98	XP_007514346.1(predicted protein [Bathycoccus prasinos] )
TRINITY_DN1538_c0_g2	10.4812	3.38973	0	0	yes	up	100.215	837.885	103.29	97.14	860.42	815.35	GBG61208.1(hypothetical protein CBR_g19741 [Chara braunii])
TRINITY_DN80_c0_g1	528.864	9.04675	0	0	yes	up	14.175	4634.53	13.49	14.86	4589.84	4679.22	XP_001694875.1(sodium/phosphate symporter [Chlamydomonas reinhardtii])
TRINITY_DN377_c0_g1	10.3774	3.37538	0	0	yes	up	49.26	406.255	50.3	48.22	408.82	403.69	XP_002503920.1(predicted protein [Micromonas commoda] )
TRINITY_DN3278_c0_g1	32.3902	5.01749	0	0	yes	up	51.96	1340.9	49.59	54.33	1349.89	1331.91	XP_002953515.1(hypothetical protein VOLCADRAFT_109207 [Volvox carteri f. nagariensis] )
TRINITY_DN352_c0_g1	7.03432	2.81441	0	0	yes	up	74.64	417.415	75.96	73.32	423.58	411.25
TRINITY_DN5752_c0_g1	6.72372	2.74926	0	0	yes	up	52.615	280.98	51.46	53.77	282.23	279.73	GAQ83041.1(NADP/FAD dependent oxidoreductase [Klebsormidium nitens])
TRINITY_DN39_c0_g1	6.2713	2.64876	0	0	yes	up	141.78	707.135	135.49	148.07	715.18	699.09	GBG88060.1(hypothetical protein CBR_g46429 [Chara braunii])
TRINITY_DN6404_c0_g1	64.5132	6.01152	0	0	yes	up	9.885	507.595	10.09	9.68	503.56	511.63	GAQ81776.1(hypothetical protein KFL_000900320 [Klebsormidium nitens])
TRINITY_DN6407_c0_g1	16.1971	4.01766	0	0	yes	up	22.265	286.94	21.8	22.73	278.91	294.97	XP_005647602.1(glucose-6-phosphate dehydrogenase 1 [Coccomyxa subellipsoidea C-169] )
TRINITY_DN20_c0_g1	493.279	8.94626	0	0	yes	up	5.485	2151.97	5.7	5.27	2165.34	2138.59	ABP97095.1(nitrate reductase [Chlorella vulgaris])
TRINITY_DN6306_c0_g1	9.60573	3.2639	0	0	yes	up	70.105	536.925	75.01	65.2	540.29	533.56	GAQ78837.1(Nodulin-26 like Intrinsic Protein [Klebsormidium nitens])
TRINITY_DN223_c0_g1	9.18468	3.19923	0	0	yes	up	109.205	799.305	109.83	108.58	776.11	822.5	XP_001422262.1(predicted protein [Ostreococcus lucimarinus CCE9901] )
TRINITY_DN907_c0_g1	48.8309	5.60972	0	0	yes	up	4.985	193.285	5.33	4.64	202.33	184.24	XP_013898060.1(AMP-dependent synthetase and ligase [Monoraphidium neglectum] )
TRINITY_DN1264_c0_g1	7.28242	2.86442	0	0	yes	up	112.08	650.73	117.45	106.71	659	642.46	GBG75923.1(hypothetical protein CBR_g21165 [Chara braunii])
TRINITY_DN591_c0_g1	11.7977	3.56044	0	0	yes	up	76.05	713.655	77.6	74.5	698.42	728.89	XP_003061435.1(glycosyltransferase family 35 protein [Micromonas pusilla CCMP1545] )
TRINITY_DN5350_c0_g1	6.15485	2.62172	0	0	yes	up	217.615	1064.75	224.61	210.62	1102.66	1026.84
TRINITY_DN1214_c0_g1	17.9557	4.16637	0	0	yes	up	57.905	827.205	55.64	60.17	823.77	830.64	XP_001700060.1(predicted protein [Chlamydomonas reinhardtii])
TRINITY_DN1208_c0_g1	9.14403	3.19283	0	0	yes	up	414.02	3010.3	402	426.04	2972.75	3047.85	XP_002505163.1(predicted protein [Micromonas commoda] )
TRINITY_DN886_c0_g4	5.49725	2.45871	0	0	yes	up	39.81	173.59	39.55	40.07	178.11	169.07	PRW34023.1(alpha beta-hydrolase [Chlorella sorokiniana])
TRINITY_DN4360_c0_g1	13.3637	3.74025	0	0	yes	up	576.72	6198.37	577.35	576.09	6237.36	6159.38
TRINITY_DN2490_c0_g1	3.69722	1.88644	0	0	yes	up	3705.36	10977.1	3829.21	3581.51	11174.6	10779.7
TRINITY_DN1380_c0_g1	4.48226	2.16423	0	0	yes	up	703.745	2503.88	701.29	706.2	2503.58	2504.18
TRINITY_DN1388_c0_g1	6.25738	2.64556	0	0	yes	up	242.635	1212.15	243.45	241.82	1188.14	1236.17	KXZ46905.1(hypothetical protein GPECTOR_39g399 [Gonium pectorale])
TRINITY_DN6285_c0_g1	13.6037	3.76593	0	0	yes	up	95.84	1035.68	95.57	96.11	1076.08	995.28	GAQ79725.1(calcium-dependent protein kinase [Klebsormidium nitens])
TRINITY_DN5826_c0_g1	4.11975	2.04256	0	0	yes	up	1318.35	4327.42	1392.99	1243.7	4357.73	4297.11	GAQ86799.1(pyruvate decarboxylase [Klebsormidium nitens])
TRINITY_DN867_c0_g2	93.3142	6.54402	0	0	yes	up	30.265	2271.25	29.32	31.21	2132.91	2409.59	GAQ80134.1(nitrate transporter [Klebsormidium nitens])
TRINITY_DN5407_c0_g1	7.93354	2.98796	0	0	yes	up	95.66	605.905	98.28	93.04	618.73	593.08	XP_002500945.1(pyruvate kinase [Micromonas commoda] )
TRINITY_DN20_c0_g2	13.0547	3.7065	0	0	yes	up	58.685	577.04	55.3	62.07	573.81	580.27	ABP97095.1(nitrate reductase [Chlorella vulgaris])
TRINITY_DN5997_c0_g1	9.66597	3.27291	0	0	yes	up	506.9	3965.35	492.14	521.66	3923.72	4006.98	XP_022839578.1(Nucleotide-binding, alpha-beta plait [Ostreococcus tauri] )
TRINITY_DN51_c0_g1	9.34307	3.2239	0	0	yes	up	226.755	1683.71	231.73	221.78	1701.81	1665.61	XP_022838144.1(Cation-transporting P-type ATPase, C-terminal [Ostreococcus tauri] )
TRINITY_DN45_c0_g1	7.16996	2.84196	0	0	yes	up	617.95	3635.57	640.5	595.4	3656.02	3615.12	GAQ81800.1(Respiratory burst oxidase [Klebsormidium nitens])
TRINITY_DN1708_c0_g1	3.7825	1.91934	0	0	yes	up	277.685	839.98	279.03	276.34	847.38	832.58	GAQ81359.1(methionine synthase [Klebsormidium nitens])
TRINITY_DN2812_c0_g2	12.3508	3.62653	0	0	yes	up	69.125	628.255	72.95	65.3	618.55	637.96	XP_013898655.1(Translation initiation factor eIF-2B subunit alpha [Monoraphidium neglectum] )
TRINITY_DN720_c0_g1	4.31303	2.1087	0	0	yes	up	281.675	965.565	275.75	287.6	969.79	961.34	XP_005647875.1(putative plasma membrane-type proton ATPase [Coccomyxa subellipsoidea C-169] )
TRINITY_DN6511_c0_g1	4.18664	2.06579	0	0	yes	up	2795.01	9519.34	2755.87	2834.14	9650.84	9387.84
TRINITY_DN964_c0_g1	22.7331	4.50672	0	0	yes	up	28.685	521.37	26.64	30.73	512.35	530.39	GBG78266.1(hypothetical protein CBR_g26297 [Chara braunii])
TRINITY_DN65_c0_g1	5.19187	2.37625	0	0	yes	up	144.245	595.04	145.15	143.34	605.98	584.1	XP_002500115.1(zinc permease family [Micromonas commoda] )
TRINITY_DN668_c0_g3	19.9383	4.31747	0	0	yes	up	45.38	722.085	48.72	42.04	716.32	727.85
TRINITY_DN6_c0_g1	188.644	7.55952	0	0	yes	up	118.12	20500.8	114.48	121.76	20366.6	20635.1	XP_001694875.1(sodium/phosphate symporter [Chlamydomonas reinhardtii])
TRINITY_DN178_c0_g1	6.91362	2.78944	0	0	yes	up	200.8	1616.44	196.65	204.95	1675.69	1557.19
TRINITY_DN240_c0_g1	15.8445	3.98591	0	0	yes	up	93.88	1222.31	93.58	94.18	1237.11	1207.5	GAQ89899.1(ABC transporter G family [Klebsormidium nitens])
TRINITY_DN5651_c0_g1	65.7585	6.03911	0	0	yes	up	54.935	2879.7	54.02	55.85	2773.08	2986.31	KXZ49557.1(hypothetical protein GPECTOR_20g411 [Gonium pectorale])
TRINITY_DN1832_c0_g2	4.80012	2.26307	0	0	yes	up	313.415	1201.44	311.99	314.84	1227.55	1175.33	RMZ56252.1(hypothetical protein APUTEX25_002442, partial [Auxenochlorella protothecoides])
TRINITY_DN992_c0_g1	67.5808	6.07854	0	0	yes	up	92.5	5960.65	73.57	111.43	6134.91	5786.4	GAX79284.1(hypothetical protein CEUSTIGMA_g6724.t1 [Chlamydomonas eustigma])
TRINITY_DN3088_c0_g1	39.0693	5.28796	0	0	yes	up	13.505	419.62	15.36	11.65	417.66	421.58	GAX82207.1(hypothetical protein CEUSTIGMA_g9635.t1 [Chlamydomonas eustigma])
TRINITY_DN75_c0_g1	18.8215	4.23431	0	0	yes	up	103.375	1545.61	102.1	104.65	1518.99	1572.22	GBG79889.1(hypothetical protein CBR_g30154 [Chara braunii])
TRINITY_DN4490_c0_g1	7.18507	2.845	0	0	yes	up	39.305	223.98	40.25	38.36	222.82	225.14	GAQ81430.1(Translation elongation factor 2 [Klebsormidium nitens])
TRINITY_DN5117_c0_g1	18.5796	4.21565	0	0	yes	up	14.225	209.84	14.13	14.32	211.2	208.48	XP_003061941.1(predicted protein [Micromonas pusilla CCMP1545] )
TRINITY_DN2473_c0_g1	4.99055	2.3192	0	0	yes	up	164.74	653.875	163.66	165.82	638.8	668.95	XP_002501297.1(predicted protein [Micromonas commoda] )
TRINITY_DN1165_c0_g1	23.302	4.54238	0	0	yes	up	46.955	872.13	47.47	46.44	903.69	840.57	GBG88060.1(hypothetical protein CBR_g46429 [Chara braunii])
TRINITY_DN3980_c0_g3	14.1904	3.82684	0	0	yes	up	112.22	1264.34	110.18	114.26	1264.6	1264.08	GAQ79773.1(nitric oxide dioxygenase [Klebsormidium nitens])
TRINITY_DN1632_c0_g2	9.76524	3.28766	0	0	yes	up	131.385	1171.21	128.99	133.78	1177.48	1164.94	AAT02519.1(unknown, partial [Chlamydomonas reinhardtii])
TRINITY_DN759_c0_g1	3.35682	1.74709	0	0	yes	up	606.5	1613.1	609.08	603.92	1620.71	1605.48	GAQ91347.1(metallo-beta-lactamase family protein [Klebsormidium nitens])
TRINITY_DN1645_c0_g1	8.32972	3.05827	7.66e-306	6.5e-304	yes	up	58.655	389.22	56.6	60.71	394.13	384.31	GAX86192.1(hypothetical protein CEUSTIGMA_g13605.t1 [Chlamydomonas eustigma])
TRINITY_DN716_c0_g1	5.01258	2.32555	1.21e-305	1.02e-303	yes	up	745.96	2984.71	706.1	785.82	2890.51	3078.91
TRINITY_DN4904_c0_g1	3.08874	1.62702	1.6e-305	1.32e-303	yes	up	1133.89	2783.29	1133.12	1134.66	2825.17	2741.41	GBG62926.1(hypothetical protein CBR_g34297 [Chara braunii])
TRINITY_DN3620_c0_g1	4.05477	2.01962	3.55e-305	2.91e-303	yes	up	345.97	1115.36	353.1	338.84	1153.17	1077.55
TRINITY_DN5149_c0_g1	4.48036	2.16361	1.72e-303	1.38e-301	yes	up	580.635	2082.59	574.48	586.79	2159.89	2005.29
TRINITY_DN817_c0_g1	40.8559	5.35247	2.31e-302	1.83e-300	yes	up	2.505	81.255	2.2	2.81	84.11	78.4	XP_001419873.1(predicted protein [Ostreococcus lucimarinus CCE9901] )
TRINITY_DN93_c0_g1	3.73716	1.90194	2.25e-300	1.77e-298	yes	up	1127.74	3354.3	1097.85	1157.64	3271.39	3437.22	PNH01365.1(Glutaredoxin [Tetrabaena socialis])
TRINITY_DN1276_c0_g3	21.6081	4.4335	2.06e-294	1.6e-292	yes	up	10.415	178.51	11.21	9.62	179.6	177.42	XP_003058213.1(arsenite-antimonite efflux family [Micromonas pusilla CCMP1545] )
TRINITY_DN2876_c0_g1	4.74366	2.246	7.94e-292	6.1e-290	yes	up	156.165	589.505	154.77	157.56	590.55	588.46	XP_005647453.1(putative glutamate dehydrogenase [Coccomyxa subellipsoidea C-169] )
TRINITY_DN132_c0_g1	3.68175	1.88039	1.43e-291	1.09e-289	yes	up	279.98	818.85	276.9	283.06	838.28	799.42	XP_002507932.1(p-type ATPase superfamily [Micromonas commoda] )
TRINITY_DN5343_c0_g1	8.35132	3.062	5.24e-289	3.95e-287	yes	up	42.825	284.41	41.41	44.24	299	269.82	PSC71409.1(hypothetical protein C2E20_5335 [Micractinium conductrix])
TRINITY_DN5531_c0_g1	14.1491	3.82264	4.02e-282	2.96e-280	yes	up	32.205	363.56	33.4	31.01	362.36	364.76	XP_002499950.1(alanine aminotransferase [Micromonas commoda] )
TRINITY_DN978_c0_g1	46.0404	5.52483	1.02e-281	7.42e-280	yes	up	122.55	4582.81	110.49	134.61	4516.4	4649.22
TRINITY_DN6277_c0_g1	4.96859	2.31284	8.24e-277	5.96e-275	yes	up	227.49	900.5	215.48	239.5	918.95	882.05	XP_005647780.1(UVB-resistance 8 [Coccomyxa subellipsoidea C-169] )
TRINITY_DN5868_c0_g1	9.79323	3.29178	1.96e-276	1.41e-274	yes	up	95.725	753.14	92.28	99.17	754.17	752.11
TRINITY_DN202_c0_g2	7.85577	2.97375	9.96e-274	6.99e-272	yes	up	61.17	381.97	62.59	59.75	372.64	391.3	GBG69302.1(hypothetical protein CBR_g4001 [Chara braunii])
TRINITY_DN6504_c0_g1	5.70945	2.51335	2.25e-271	1.56e-269	yes	up	268.02	1229.58	272.6	263.44	1253.56	1205.59
TRINITY_DN2778_c0_g1	7.17539	2.84306	5.87e-270	4.04e-268	yes	up	46.595	265.77	48.18	45.01	268.69	262.85	XP_001415757.1(predicted protein [Ostreococcus lucimarinus CCE9901] )
TRINITY_DN2674_c0_g1	8.24445	3.04342	1.58e-267	1.07e-265	yes	up	40.115	263.12	40.37	39.86	262.24	264	PNW75077.1(hypothetical protein CHLRE_12g497652v5 [Chlamydomonas reinhardtii])
TRINITY_DN3038_c0_g3	7.15791	2.83954	1.06e-266	7.07e-265	yes	up	93.48	533.67	98.91	88.05	540.97	526.37	XP_001703733.1(plastidic ADP/ATP translocase [Chlamydomonas reinhardtii] )
TRINITY_DN5080_c0_g1	83.4238	6.38239	4.83e-265	3.21e-263	yes	up	4.695	311.24	5.49	3.9	313.54	308.94	XP_001694871.1(sodium/phosphate symporter [Chlamydomonas reinhardtii])
TRINITY_DN6142_c0_g1	3.32744	1.73441	8.38e-261	5.51e-259	yes	up	634.51	1679.88	617.85	651.17	1681.65	1678.1	PSC75285.1(eukaryotic translation elongation factor 1 alpha 2 [Micractinium conductrix])
TRINITY_DN1879_c0_g2	8.06551	3.01177	1.45e-257	9.48e-256	yes	up	85.275	548.81	92.36	78.19	558.39	539.23
TRINITY_DN331_c0_g1	3.17389	1.66625	8.77e-250	5.52e-248	yes	up	645.39	1628.86	642.36	648.42	1678.94	1578.77	KXZ54653.1(hypothetical protein GPECTOR_4g719 [Gonium pectorale])
TRINITY_DN866_c1_g1	6.20656	2.63379	1.34e-246	8.31e-245	yes	up	25.67	126.41	25.4	25.94	129.06	123.76	GAX81517.1(hypothetical protein CEUSTIGMA_g8945.t1 [Chlamydomonas eustigma])
TRINITY_DN2548_c0_g2	8.37679	3.0664	8.81e-242	5.4e-240	yes	up	45.505	302.92	50.68	40.33	311	294.84
TRINITY_DN773_c0_g1	5.51949	2.46454	1.02e-237	6.19e-236	yes	up	26.96	118.165	27.36	26.56	120.17	116.16	PNW88444.1(hypothetical protein CHLRE_01g029850v5 [Chlamydomonas reinhardtii])
TRINITY_DN246_c0_g1	4.91633	2.29758	1.18e-237	7.13e-236	yes	up	50.215	195.83	52.6	47.83	194.05	197.61	GAQ88590.1(Karyopherin beta 3 [Klebsormidium nitens])
TRINITY_DN3568_c0_g1	3.49719	1.8062	3.15e-236	1.87e-234	yes	up	192.16	533.83	194.89	189.43	542.04	525.62	XP_002505931.1(predicted protein [Micromonas commoda] )
TRINITY_DN1144_c0_g1	7.87107	2.97656	2.52e-234	1.47e-232	yes	up	49.035	307.22	51.68	46.39	321.86	292.58
TRINITY_DN5119_c0_g1	5.91545	2.56449	5.67e-234	3.29e-232	yes	up	66.975	315.09	66.46	67.49	332	298.18	GAQ86748.1(aspartate kinase [Klebsormidium nitens])
TRINITY_DN501_c0_g2	13.947	3.80189	1.83e-231	1.05e-229	yes	up	13.435	149.07	11.49	15.38	152.76	145.38
TRINITY_DN5865_c0_g1	5.29209	2.40384	1.2e-226	6.86e-225	yes	up	208.835	885.11	199.24	218.43	894.27	875.95
TRINITY_DN90_c0_g1	2.61985	1.38948	2.54e-223	1.44e-221	yes	up	5168.57	10914.8	5215.88	5121.26	10838.5	10991
TRINITY_DN497_c0_g1	2.82243	1.49694	3.85e-222	2.16e-220	yes	up	446.43	1000.54	442.95	449.91	1014.87	986.21
TRINITY_DN1027_c0_g1	4.01207	2.00435	3.85e-219	2.14e-217	yes	up	72.15	229.745	71.16	73.14	235.54	223.95	GBG90607.1(hypothetical protein CBR_g50951 [Chara braunii])
TRINITY_DN2649_c0_g1	4.5947	2.19997	4.29e-217	2.37e-215	yes	up	306.015	1122.85	288.63	323.4	1094.38	1151.31	GAQ91281.1(hypothetical protein KFL_007570040 [Klebsormidium nitens])
TRINITY_DN2800_c0_g1	3.32233	1.7322	2.07e-216	1.14e-214	yes	up	468.52	1242.15	470.55	466.49	1262.6	1221.71
TRINITY_DN5205_c0_g1	11.8484	3.56662	9.87e-214	5.34e-212	yes	up	48.715	463.115	49.34	48.09	468.35	457.88	GAQ92505.1(ribosomal protein L3 [Klebsormidium nitens])
TRINITY_DN4972_c0_g1	6.54398	2.71017	4.47e-213	2.4e-211	yes	up	297.075	1578.33	321.13	273.02	1608.21	1548.45	GBG76757.1(hypothetical protein CBR_g22973 [Chara braunii])
TRINITY_DN5629_c0_g1	5.49994	2.45942	4.97e-213	2.65e-211	yes	up	317.835	1413.28	331.37	304.3	1402.99	1423.56	XP_001699219.1(glutathione S-transferase [Chlamydomonas reinhardtii] )
TRINITY_DN5954_c0_g1	9.68168	3.27526	1.55e-209	8.19e-208	yes	up	25.51	196.63	24.53	26.49	202.94	190.32	GAX72945.1(hypothetical protein CEUSTIGMA_g400.t1 [Chlamydomonas eustigma])
TRINITY_DN1157_c0_g1	11.7061	3.54919	4.51e-208	2.37e-206	yes	up	44.94	421.695	42.64	47.24	443.99	399.4
TRINITY_DN1674_c0_g1	10.5146	3.39432	4.4e-207	2.29e-205	yes	up	13.16	109.88	13.73	12.59	110.34	109.42	XP_001696634.1(fumarate hydratase [Chlamydomonas reinhardtii] )
TRINITY_DN807_c0_g1	5.22254	2.38475	1.13e-205	5.83e-204	yes	up	33.93	140.615	34.58	33.28	138.84	142.39	XP_005649114.1(R1 protein [Coccomyxa subellipsoidea C-169] )
TRINITY_DN1286_c0_g1	3.608	1.8512	2.41e-203	1.24e-201	yes	up	372.81	1068.87	396.85	348.77	1065.36	1072.38	GBG60492.1(hypothetical protein CBR_g5666 [Chara braunii])
TRINITY_DN1654_c0_g1	3.05955	1.61332	1.65e-200	8.45e-199	yes	up	187.105	454.445	187.12	187.09	451.08	457.81	GAQ84677.1(HAL3-like protein [Klebsormidium nitens])
TRINITY_DN6169_c0_g1	5.512	2.46258	1.39e-197	6.95e-196	yes	up	595.95	2713.38	592.21	599.69	2716.44	2710.31	GAX80040.1(hypothetical protein CEUSTIGMA_g7479.t1 [Chlamydomonas eustigma])
TRINITY_DN2887_c0_g1	6.36276	2.66965	3.44e-196	1.7e-194	yes	up	20.435	103.2	19.04	21.83	106.45	99.95
TRINITY_DN3490_c0_g1	5.41802	2.43777	6.52e-196	3.2e-194	yes	up	108.64	469.495	114.66	102.62	474.11	464.88
TRINITY_DN181_c0_g1	2.66009	1.41147	3.65e-194	1.77e-192	yes	up	661.915	1398.19	666.42	657.41	1371.56	1424.82
TRINITY_DN5098_c0_g1	17.8225	4.15562	4.27e-194	2.05e-192	yes	up	11.21	158.925	12.3	10.12	160.38	157.47	GAQ84211.1(hypothetical protein KFL_001800190 [Klebsormidium nitens])
TRINITY_DN997_c0_g1	5.42636	2.43998	4.85e-194	2.31e-192	yes	up	71.835	310.21	75.39	68.28	313.53	306.89	XP_002502509.1(DEAD/DEAH box RNA helicase [Micromonas commoda] )
TRINITY_DN941_c0_g1	15.1762	3.92374	4.96e-194	2.35e-192	yes	up	11.84	143.105	10.44	13.24	143.1	143.11	XP_002505827.1(predicted protein [Micromonas commoda] )
TRINITY_DN415_c0_g1	3.23728	1.69478	2.43e-193	1.14e-191	yes	up	135.395	347.975	136.74	134.05	353.96	341.99
TRINITY_DN6143_c0_g1	11.5094	3.52474	7.56e-193	3.51e-191	yes	up	16.03	146.665	17.01	15.05	145.71	147.62	XP_005852006.1(hypothetical protein CHLNCDRAFT_56437 [Chlorella variabilis] )
TRINITY_DN4601_c0_g1	3.71705	1.89416	1.89e-192	8.74e-191	yes	up	320.775	952.605	328.17	313.38	942.8	962.41	GBG71367.1(hypothetical protein CBR_g8786 [Chara braunii])
TRINITY_DN6290_c0_g1	6.31913	2.65973	1.65e-191	7.56e-190	yes	up	65.32	328.69	69.95	60.69	325.39	331.99	PNH08817.1(Heat shock protein 81-3 [Tetrabaena socialis])
TRINITY_DN1800_c0_g1	3.05568	1.61149	6.82e-190	3.09e-188	yes	up	4627.4	11277.7	4659.73	4595.08	10690.6	11864.7	XP_001692728.1(predicted protein [Chlamydomonas reinhardtii])
TRINITY_DN799_c0_g1	4.34026	2.11778	3.81e-188	1.72e-186	yes	up	161.155	558.73	160.1	162.21	582.11	535.35	PSC72112.1(phosphoinositide 3-kinase regulatory subunit 4 [Micractinium conductrix])
TRINITY_DN3127_c0_g1	5.79311	2.53434	7.37e-187	3.3e-185	yes	up	100.47	465.32	99.56	101.38	478.71	451.93	XP_005645399.1(cyclin-domain-containing protein [Coccomyxa subellipsoidea C-169] )
TRINITY_DN3135_c0_g1	2.93724	1.55446	1.68e-186	7.46e-185	yes	up	254.315	593.23	254.98	253.65	610.72	575.74	PRW55916.1(CBL-interacting serine threonine- kinase 3-like [Chlorella sorokiniana])
TRINITY_DN1414_c0_g1	5.34256	2.41753	2.65e-185	1.16e-183	yes	up	68.67	291.905	72.27	65.07	296.14	287.67	PRW56663.1(60S acidic ribosomal P0 [Chlorella sorokiniana])
TRINITY_DN2511_c0_g1	3.04304	1.60551	1.66e-184	7.23e-183	yes	up	343.305	830.425	345.29	341.32	863.97	796.88	PSC71350.1(C4-dicarboxylate ABC transporter [Micractinium conductrix])
TRINITY_DN5706_c0_g1	3.56066	1.83214	2.62e-183	1.13e-181	yes	up	584.2	1674.44	592.67	575.73	1714.29	1634.6	GAX80767.1(hypothetical protein CEUSTIGMA_g8202.t1 [Chlamydomonas eustigma])
TRINITY_DN5210_c0_g1	9.06156	3.17976	6.78e-182	2.91e-180	yes	up	23.545	169.675	25.05	22.04	173.59	165.76	GBF93196.1(calcium-dependent kinase [Raphidocelis subcapitata])
TRINITY_DN384_c0_g1	4.48816	2.16612	6.97e-181	2.96e-179	yes	up	207.41	748.005	207.32	207.5	731.42	764.59	PRW57226.1(60S ribosomal L18a-2 [Chlorella sorokiniana])
TRINITY_DN463_c0_g1	4.51366	2.1743	5.38e-180	2.27e-178	yes	up	191.495	689.915	179.67	203.32	677.23	702.6	XP_002952928.1(hypothetical protein VOLCADRAFT_82034 [Volvox carteri f. nagariensis] )
TRINITY_DN2271_c0_g3	6.17017	2.62531	2.31e-179	9.7e-178	yes	up	74.56	367.27	76.72	72.4	376.94	357.6	PSC72036.1(Chloroplast stem-loop binding of 41 kDa chloroplastic [Micractinium conductrix])
TRINITY_DN6178_c0_g1	9.87563	3.30387	6.73e-179	2.81e-177	yes	up	36.86	291.015	36.49	37.23	291.25	290.78	GAQ90643.1(isopropyl malate isomerase large subunit [Klebsormidium nitens])
TRINITY_DN586_c0_g1	5.01312	2.32571	4.81e-178	1.98e-176	yes	up	63.03	251.22	65.54	60.52	261.14	241.3	XP_003059545.1(pseudouridine synthase [Micromonas pusilla CCMP1545] )
TRINITY_DN1297_c0_g1	4.14351	2.05085	2.14e-174	8.67e-173	yes	up	333.91	1111.39	345.45	322.37	1120.01	1102.77
TRINITY_DN933_c0_g1	5.45415	2.44736	1.23e-170	4.91e-169	yes	up	71.545	310.955	74.23	68.86	314.97	306.94	PRW57402.1(glucan endo-1,3-beta-D-glucosidase [Chlorella sorokiniana])
TRINITY_DN992_c0_g2	117.643	6.87827	2.72e-170	1.09e-168	yes	up	89.615	8540.55	74.79	104.44	8545.1	8536	GAX79284.1(hypothetical protein CEUSTIGMA_g6724.t1 [Chlamydomonas eustigma])
TRINITY_DN5064_c0_g1	5.7393	2.52087	4.41e-170	1.75e-168	yes	up	35.775	162.94	39.51	32.04	166.22	159.66
TRINITY_DN1127_c0_g1	8.95609	3.16287	4.46e-168	1.75e-166	yes	up	31.355	223.94	29.39	33.32	215.87	232.01	GAX83752.1(hypothetical protein CEUSTIGMA_g11177.t1 [Chlamydomonas eustigma])
TRINITY_DN1308_c0_g1	4.03921	2.01407	1.37e-166	5.36e-165	yes	up	296.865	962.87	303.55	290.18	962.31	963.43
TRINITY_DN4964_c0_g1	61.7602	5.94861	5.1e-165	1.98e-163	yes	up	6.925	342.67	7.3	6.55	334.38	350.96
TRINITY_DN1781_c0_g1	5.36199	2.42277	1.12e-164	4.33e-163	yes	up	344.15	1506.13	360.09	328.21	1503.19	1509.08
TRINITY_DN608_c0_g1	5.67155	2.50374	2.73e-164	1.05e-162	yes	up	261.02	1203.97	250.7	271.34	1212.85	1195.1	PSC71066.1(argonaute 1 isoform A [Micractinium conductrix] )
TRINITY_DN1135_c0_g1	3.60162	1.84864	4.23e-162	1.62e-160	yes	up	86.405	247.21	87.74	85.07	249.83	244.59	PRW59354.1(FAD NAD(P)-binding domain-containing [Chlorella sorokiniana])
TRINITY_DN2328_c0_g1	20.7465	4.3748	1.66e-160	6.28e-159	yes	up	11.6	192.31	11.09	12.11	192.51	192.11
TRINITY_DN4950_c0_g1	3.18026	1.66915	9.88e-158	3.7e-156	yes	up	378.555	961.775	369.25	387.86	976.46	947.09	GAQ90659.1(GroES-like zinc-binding alcohol dehydrogenase family protein [Klebsormidium nitens])
TRINITY_DN204_c0_g1	5.86132	2.55123	1.53e-156	5.68e-155	yes	up	136.79	642.96	130.29	143.29	636.8	649.12
TRINITY_DN35_c0_g1	4.67075	2.22365	5.48e-155	2.02e-153	yes	up	181.475	680.635	180.3	182.65	683.08	678.19
TRINITY_DN2825_c0_g1	3.16449	1.66197	1.03e-154	3.77e-153	yes	up	127.175	319.435	132.97	121.38	325.52	313.35	GAQ78767.1(pleiotropic drug resistance protein [Klebsormidium nitens])
TRINITY_DN2176_c0_g1	9.36535	3.22733	1.76e-154	6.43e-153	yes	up	12.085	89.915	12.22	11.95	89.15	90.68	GBG70097.1(hypothetical protein CBR_g5728 [Chara braunii])
TRINITY_DN6167_c0_g1	7.31086	2.87004	4.13e-154	1.49e-152	yes	up	113.91	670.045	122.06	105.76	636.6	703.49	PNW84727.1(hypothetical protein CHLRE_03g156250v5 [Chlamydomonas reinhardtii])
TRINITY_DN752_c0_g1	72.1657	6.17324	7.26e-154	2.61e-152	yes	up	2.665	153.305	2.54	2.79	161.86	144.75	GBG85914.1(hypothetical protein CBR_g40726 [Chara braunii])
TRINITY_DN279_c0_g2	235.36	7.87873	8.24e-153	2.95e-151	yes	up	142.605	29974.5	121.47	163.74	30167.3	29781.6
TRINITY_DN5009_c0_g1	6.17814	2.62717	2.76e-152	9.83e-151	yes	up	152.19	760.055	157.35	147.03	766.15	753.96	GAX73301.1(hypothetical protein CEUSTIGMA_g755.t1 [Chlamydomonas eustigma])
TRINITY_DN307_c0_g1	2.19505	1.13425	1.2e-151	4.25e-150	yes	up	2531.43	4430.39	2531.43	2531.42	4461.61	4399.17	XP_003060442.1(predicted protein [Micromonas pusilla CCMP1545] )
TRINITY_DN1108_c0_g1	5.25103	2.3926	2.97e-151	1.05e-149	yes	up	1520.86	6752.85	1530.34	1511.37	6412.67	7093.04
TRINITY_DN5517_c0_g1	23.8946	4.57861	2.49e-150	8.74e-149	yes	up	11	210.01	11.66	10.34	205.41	214.61	GAX73601.1(hypothetical protein CEUSTIGMA_g1052.t1 [Chlamydomonas eustigma])
TRINITY_DN1352_c0_g1	3.06735	1.61699	2.09e-149	7.29e-148	yes	up	188.525	459.925	186.07	190.98	454.62	465.23
TRINITY_DN5199_c0_g1	2.70416	1.43518	7.23e-148	2.51e-146	yes	up	449.62	967.755	442.07	457.17	998.3	937.21
TRINITY_DN5256_c0_g1	9.38675	3.23063	2.35e-147	8.15e-146	yes	up	104.16	796.245	96.4	111.92	767.47	825.02	XP_005645730.1(ribosomal protein S1 [Coccomyxa subellipsoidea C-169] )
TRINITY_DN513_c0_g1	3.05152	1.60953	5.29e-147	1.82e-145	yes	up	101.09	244.89	98.97	103.21	250.14	239.64	GAQ79040.1(ATP binding cassette subfamily B [Klebsormidium nitens])
TRINITY_DN755_c0_g1	14.4573	3.85372	7.92e-147	2.72e-145	yes	up	8.9	102.335	9.12	8.68	100.4	104.27	PRW58866.1(peptide deformylase [Chlorella sorokiniana])
TRINITY_DN1187_c0_g1	3.04119	1.60464	1.57e-146	5.37e-145	yes	up	106.04	256.06	106.9	105.18	259.65	252.47	GAQ84395.1(SNF1-related protein kinase [Klebsormidium nitens])
TRINITY_DN987_c0_g1	3.92994	1.97451	3.84e-146	1.3e-144	yes	up	28.49	88.82	28.36	28.62	89.48	88.16	GAQ77581.1(ABC transporter C family member 2 [Klebsormidium nitens])
TRINITY_DN887_c0_g1	2.37433	1.24752	8.85e-146	2.99e-144	yes	up	270.225	508.955	266.35	274.1	511	506.91	GAQ78794.1(mannosyl-glycoprotein endo-beta-N-acetylglucosaminidase [Klebsormidium nitens])
TRINITY_DN1848_c0_g1	2.3582	1.23769	6.53e-144	2.18e-142	yes	up	853.32	1597.67	827.28	879.36	1622.43	1572.91	XP_005846410.1(hypothetical protein CHLNCDRAFT_36005 [Chlorella variabilis] )
TRINITY_DN557_c0_g1	4.27228	2.095	1.8e-143	5.96e-142	yes	up	68.475	274.99	70.91	66.04	281.71	268.27	GAQ82936.1(ABC transporter G family [Klebsormidium nitens])
TRINITY_DN5055_c0_g1	3.84432	1.94273	5.15e-143	1.69e-141	yes	up	69.825	213.285	71.82	67.83	219.02	207.55	XP_022838344.1(Pyridoxal phosphate-dependent transferase, major region, subdomain 1 [Ostreococcus tauri] )
TRINITY_DN1513_c0_g1	19.6666	4.29767	2.15e-142	7.04e-141	yes	up	5.995	93.705	6.68	5.31	92.43	94.98	GBG80100.1(hypothetical protein CBR_g30467 [Chara braunii])
TRINITY_DN1628_c0_g1	2.76055	1.46496	2.17e-142	7.06e-141	yes	up	58.095	127.13	58.69	57.5	130.33	123.93	GAQ81115.1(Rho GTPase effector BNI1 and related formins [Klebsormidium nitens])
TRINITY_DN349_c1_g1	3.18643	1.67194	7.87e-142	2.55e-140	yes	up	184.54	483.785	169.75	199.33	491.59	475.98	GAX79093.1(hypothetical protein CEUSTIGMA_g6533.t1 [Chlamydomonas eustigma])
TRINITY_DN38_c0_g1	19.829	4.30954	9.35e-142	3.02e-140	yes	up	6.045	95.19	7.03	5.06	96.84	93.54
TRINITY_DN3518_c0_g1	9.96559	3.31695	4.69e-141	1.5e-139	yes	up	12.705	100.79	11.84	13.57	103.61	97.97	XP_013905899.1(cystathionine gamma-synthase [Monoraphidium neglectum] )
TRINITY_DN3450_c0_g1	2.45789	1.29742	2.76e-140	8.74e-139	yes	up	643.73	1256.51	620.26	667.2	1280.21	1232.8	PNH04045.1(Random slug protein 5 [Tetrabaena socialis])
TRINITY_DN302_c0_g1	2.32758	1.21883	8.65e-140	2.73e-138	yes	up	918.875	1703.68	919.59	918.16	1737.43	1669.94	XP_002950366.1(transcription factor Myb9 [Volvox carteri f. nagariensis] )
TRINITY_DN5465_c0_g1	4.09461	2.03372	9.57e-140	3.01e-138	yes	up	67.02	218.27	65.69	68.35	220.05	216.49	PRW56747.1(40S ribosomal X isoform [Chlorella sorokiniana])
TRINITY_DN975_c0_g1	4.88674	2.28887	5.61e-138	1.74e-136	yes	up	40	155.385	40.89	39.11	156.07	154.7	GAQ91048.1(calcium-dependent phospholipid-binding Copine family protein [Klebsormidium nitens])
TRINITY_DN402_c0_g1	9.1296	3.19055	2.07e-136	6.37e-135	yes	up	27.05	197.16	27.74	26.36	200.7	193.62	XP_011400900.1(Sporulation protein RMD1 [Auxenochlorella protothecoides] )
TRINITY_DN5788_c0_g1	2.68039	1.42244	1.15e-135	3.53e-134	yes	up	440.855	942.6	435.6	446.11	943.19	942.01	GAX77966.1(hypothetical protein CEUSTIGMA_g5408.t1 [Chlamydomonas eustigma])
TRINITY_DN3795_c0_g1	6.7039	2.745	2.06e-135	6.29e-134	yes	up	137.285	746.765	134.76	139.81	788.34	705.19
TRINITY_DN1712_c0_g1	3.76296	1.91187	1.12e-134	3.41e-133	yes	up	69.345	207.29	72.42	66.27	213.52	201.06	CBW52772.1(ornithine decarboxylase [Polytomella sp. Pringsheim 198.80])
TRINITY_DN354_c0_g1	2.70953	1.43804	1.08e-133	3.27e-132	yes	up	82.55	177.415	82.11	82.99	178.31	176.52	GAX77057.1(hypothetical protein CEUSTIGMA_g4503.t1 [Chlamydomonas eustigma])
TRINITY_DN4343_c0_g1	2.18991	1.13087	6.98e-133	2.1e-131	yes	up	6859.79	12100.3	6836.09	6883.49	11947.5	12253.1
TRINITY_DN1664_c0_g1	16.9071	4.07955	3.54e-132	1.06e-130	yes	up	12.65	170.515	14.76	10.54	175.09	165.94	GBF92846.1(hypothetical protein Rsub_05465 [Raphidocelis subcapitata])
TRINITY_DN952_c0_g1	5.68589	2.50738	1.31e-130	3.9e-129	yes	up	58.07	263.505	55.01	61.13	257.09	269.92	GAQ87849.1(Nitrilase/cyanide hydratase and apolipoprotein N-acyltransferase family protein [Klebsormidium nitens])
TRINITY_DN1038_c0_g1	8.13999	3.02503	8.03e-130	2.38e-128	yes	up	14.83	96	14.9	14.76	99.3	92.7	PRW45042.1(putative 2,3-bisphosphoglycerate-independent phosphoglycerate mutase isoform X2 [Chlorella sorokiniana])
TRINITY_DN215_c0_g1	19.811	4.30823	4.09e-129	1.21e-127	yes	up	3.255	51.315	2.91	3.6	52.84	49.79	GBF99190.1(hypothetical protein Rsub_11635 [Raphidocelis subcapitata])
TRINITY_DN5702_c0_g1	4.31264	2.10857	7.34e-129	2.14e-127	yes	up	198.545	689.035	200.42	196.67	698.96	679.11	PSC74966.1(60S ribosomal L27a-3 [Micractinium conductrix])
TRINITY_DN995_c0_g1	7.03033	2.81359	1.73e-128	5.01e-127	yes	up	45.88	257.855	47.33	44.43	257.27	258.44	GBG91403.1(hypothetical protein CBR_g52290 [Chara braunii])
TRINITY_DN4261_c0_g1	32.1845	5.00829	8.95e-127	2.58e-125	yes	up	12.685	324.55	10.83	14.54	312.87	336.23	OUS42055.1(MFS family transporter: hexose phosphate [Ostreococcus tauri])
TRINITY_DN318_c0_g3	16.8242	4.07246	2.27e-126	6.53e-125	yes	up	7.75	103.865	7.98	7.52	105.57	102.16	GAQ79156.1(hypothetical protein KFL_000250330 [Klebsormidium nitens])
TRINITY_DN102_c0_g1	3.55437	1.82959	3.57e-126	1.02e-124	yes	up	107.84	305.175	109.59	106.09	307.27	303.08	XP_003064737.1(ATP-binding cassette superfamily [Micromonas pusilla CCMP1545] )
TRINITY_DN149_c0_g1	8.43326	3.07609	3.5e-125	9.95e-124	yes	up	34.035	227.78	36.94	31.13	222.2	233.36
TRINITY_DN1262_c0_g1	5.38298	2.4284	1.1e-123	3.1e-122	yes	up	65.92	283.55	65.12	66.72	281.73	285.37	GAQ80193.1(serine/threonine protein kinase [Klebsormidium nitens])
TRINITY_DN5049_c0_g1	3.54689	1.82655	3e-123	8.43e-122	yes	up	109.05	307.805	113.66	104.44	306.02	309.59	PRW56631.1(GRAM domain-containing [Chlorella sorokiniana])
TRINITY_DN2977_c0_g1	4.87319	2.28487	9.72e-123	2.71e-121	yes	up	93.79	365.72	95.71	91.87	372.76	358.68	GAQ77641.1(adenylylphosphosulfate reductase [Klebsormidium nitens])
TRINITY_DN207_c0_g1	2.36067	1.23919	1.51e-122	4.18e-121	yes	up	176.005	329.005	177.06	174.95	331.51	326.5	XP_005649877.1(GTP-binding protein Era [Coccomyxa subellipsoidea C-169] )
TRINITY_DN366_c0_g2	2.5775	1.36597	3.71e-122	1.03e-120	yes	up	122.67	250.785	126.86	118.48	255.92	245.65	XP_005647813.1(D-3-phosphoglycerate dehydrogenase [Coccomyxa subellipsoidea C-169] )
TRINITY_DN490_c0_g1	4.17317	2.06114	7.64e-121	2.1e-119	yes	up	30.225	100.125	28.95	31.5	98.5	101.75	GBG61025.1(hypothetical protein CBR_g18620 [Chara braunii])
TRINITY_DN4349_c0_g1	2.60482	1.38118	1.87e-119	5.09e-118	yes	up	120.36	248.805	121.2	119.52	256.06	241.55	XP_005646600.1(Wdr5 in complex with Dimethylated H3k4 peptide [Coccomyxa subellipsoidea C-169] )
TRINITY_DN632_c1_g1	2.73929	1.4538	2.14e-119	5.8e-118	yes	up	251.48	548.245	248.58	254.38	535.84	560.65	XP_003060729.1(predicted protein [Micromonas pusilla CCMP1545] )
TRINITY_DN6077_c0_g1	7.01927	2.81132	3.61e-119	9.77e-118	yes	up	80.275	454.49	81.65	78.9	471.55	437.43	KDD75691.1(ribosomal protein L1p/L10e [Helicosporidium sp. ATCC 50920])
TRINITY_DN1767_c0_g2	2.53188	1.34021	4.69e-119	1.26e-117	yes	up	3493.84	7831.02	3401.14	3586.55	7641.12	8020.93	XP_002500774.1(predicted protein [Micromonas commoda] )
TRINITY_DN3025_c1_g1	2.58891	1.37235	3.41e-118	9.15e-117	yes	up	138.82	285.34	140.59	137.05	289.78	280.9	GBG84144.1(hypothetical protein CBR_g38118 [Chara braunii])
TRINITY_DN1482_c0_g1	3.69737	1.8865	7.08e-117	1.89e-115	yes	up	39.47	115.85	40	38.94	115.76	115.94
TRINITY_DN5327_c0_g1	20.03	4.32409	1.82e-116	4.81e-115	yes	up	17.88	289.14	15.77	19.99	276.06	302.22	PRW39300.1(Aquaporin-1 [Chlorella sorokiniana])
TRINITY_DN6154_c0_g1	2.50929	1.32728	1.46e-115	3.83e-114	yes	up	496.725	994.6	492.92	500.53	980.8	1008.4	XP_003064868.1(predicted protein [Micromonas pusilla CCMP1545] )
TRINITY_DN5376_c0_g1	2.49945	1.32161	1.55e-114	4.04e-113	yes	up	892.275	1790.6	897.71	886.84	1766.28	1814.92
TRINITY_DN2056_c0_g1	2.33469	1.22323	1.66e-114	4.31e-113	yes	up	301.04	558.66	301.5	300.58	561.87	555.45	XP_005843002.1(hypothetical protein CHLNCDRAFT_141729 [Chlorella variabilis] )
TRINITY_DN3331_c0_g1	5.49324	2.45766	2.21e-114	5.71e-113	yes	up	219.135	978.005	230.99	207.28	921.16	1034.85	XP_003060329.1(predicted protein [Micromonas pusilla CCMP1545] )
TRINITY_DN6309_c0_g1	2.33035	1.22055	3.72e-114	9.57e-113	yes	up	815.48	1519.59	812.62	818.34	1537.8	1501.38
TRINITY_DN2675_c0_g1	6.12191	2.61398	4.97e-114	1.27e-112	yes	up	17.175	83.475	18.39	15.96	88.03	78.92	PRW56875.1(alkaline phosphatase isoform A [Chlorella sorokiniana])
TRINITY_DN1419_c0_g1	4.45415	2.15515	1.88e-113	4.78e-112	yes	up	54.085	191.445	54.43	53.74	177.25	205.64	GAQ87265.1(NAD kinase [Klebsormidium nitens])
TRINITY_DN495_c0_g1	2.66112	1.41203	3.67e-113	9.29e-112	yes	up	608.34	1376.4	577.45	639.23	1409.94	1342.86	OUS43864.1(ARP protein, partial [Ostreococcus tauri])
TRINITY_DN3752_c0_g1	16.3829	4.03412	5.54e-113	1.4e-111	yes	up	6.88	89.85	6.39	7.37	95.21	84.49	XP_005643869.1(heat shock protein Hsp90 [Coccomyxa subellipsoidea C-169] )
TRINITY_DN2007_c0_g1	6.06059	2.59946	2.89e-112	7.27e-111	yes	up	39.05	188.775	40.44	37.66	191.24	186.31	XP_002957120.1(component of cytosolic 80S ribosome and 40S small subunit [Volvox carteri f. nagariensis] )
TRINITY_DN4112_c0_g1	3.93247	1.97544	4.92e-112	1.23e-110	yes	up	43.83	136.875	45.92	41.74	134.95	138.8	XP_003057273.1(predicted protein [Micromonas pusilla CCMP1545] )
TRINITY_DN5264_c0_g1	5.75902	2.52582	1.14e-111	2.84e-110	yes	up	238.115	1124.11	254.64	221.59	1094.55	1153.66	PRW45184.1(60S ribosomal L12-1 [Chlorella sorokiniana])
TRINITY_DN5380_c0_g1	2.61764	1.38827	1.87e-111	4.66e-110	yes	up	638.2	1336.98	614.74	661.66	1360.19	1313.77	GAQ86876.1(hypothetical protein KFL_003170150 [Klebsormidium nitens])
TRINITY_DN6079_c0_g1	14.6582	3.87363	1.79e-109	4.4e-108	yes	up	15.815	185.53	16.75	14.88	178.78	192.28	XP_002504195.1(predicted protein [Micromonas commoda] )
TRINITY_DN5813_c0_g1	34.5818	5.11194	1.87e-109	4.58e-108	yes	up	3.325	91.555	3.55	3.1	91.43	91.68	GAQ82831.1(hypothetical protein KFL_001260010 [Klebsormidium nitens])
TRINITY_DN5397_c0_g1	5.10983	2.35328	3.64e-109	8.9e-108	yes	up	65.925	268.95	70.18	61.67	277.59	260.31	XP_005648367.1(hypothetical protein COCSUDRAFT_83698 [Coccomyxa subellipsoidea C-169] )
TRINITY_DN1260_c0_g1	3.4169	1.77269	3.03e-108	7.36e-107	yes	up	71.025	192.95	70.66	71.39	199.02	186.88	GBG00557.1(hypothetical protein Rsub_13253 [Raphidocelis subcapitata])
TRINITY_DN512_c0_g1	3.01516	1.59223	1.41e-107	3.43e-106	yes	up	112.615	287.695	118.68	106.55	286.01	289.38	GBG78453.1(hypothetical protein CBR_g26483 [Chara braunii])
TRINITY_DN3869_c0_g2	2.21141	1.14496	2.02e-107	4.89e-106	yes	up	2142.6	3762.64	2042.63	2242.57	3834.58	3690.71	CAA49283.1(gag,protease,endonuclease, reverse transcriptase,RNaseH [Volvox carteri f. nagariensis])
TRINITY_DN5660_c0_g1	7.24813	2.85761	1.41e-106	3.39e-105	yes	up	23.495	135.775	23	23.99	141.48	130.07	GBG62175.1(hypothetical protein CBR_g29374 [Chara braunii])
TRINITY_DN3489_c0_g1	44.2147	5.46645	1.58e-106	3.79e-105	yes	up	3.79	134.14	3.45	4.13	130.85	137.43	GAQ82189.1(hypothetical protein KFL_001030140 [Klebsormidium nitens])
TRINITY_DN1010_c1_g1	3.8436	1.94246	1.27e-105	3e-104	yes	up	30.83	94.1	31.5	30.16	95.06	93.14	XP_013900718.1(LanC-like protein 2, partial [Monoraphidium neglectum] )
TRINITY_DN3360_c0_g1	5.83988	2.54594	1.86e-105	4.39e-104	yes	up	48.095	224.43	47.54	48.65	219.19	229.67	XP_003056886.1(predicted protein [Micromonas pusilla CCMP1545] )
TRINITY_DN2781_c0_g1	4.2832	2.09869	2.39e-105	5.6e-104	yes	up	20.745	70.49	21.87	19.62	71.4	69.58	XP_003062595.1(predicted protein [Micromonas pusilla CCMP1545] )
TRINITY_DN736_c0_g1	4.27651	2.09643	5.19e-105	1.21e-103	yes	up	151.085	519.545	145.95	156.22	526.79	512.3	KXZ50037.1(hypothetical protein GPECTOR_18g189 [Gonium pectorale])
TRINITY_DN1626_c0_g1	5.56594	2.47663	2.45e-104	5.68e-103	yes	up	41.22	183.02	41.63	40.81	185.13	180.91	GBG86604.1(hypothetical protein CBR_g41668 [Chara braunii])
TRINITY_DN675_c0_g1	3.16457	1.66201	4.69e-104	1.08e-102	yes	up	146.275	369.02	150	142.55	371.05	366.99	GAQ87084.1(thiaminC [Klebsormidium nitens])
TRINITY_DN2749_c0_g2	2.73505	1.45157	8.56e-103	1.95e-101	yes	up	186.585	405.57	175.81	197.36	415.56	395.58	PRW45322.1(copine-8 [Chlorella sorokiniana])
TRINITY_DN5820_c0_g1	11.703	3.5488	1.85e-102	4.2e-101	yes	up	18.265	170.935	19.96	16.57	176.7	165.17
TRINITY_DN1195_c0_g1	3.38892	1.76082	6.04e-102	1.36e-100	yes	up	423.025	1163.05	438.43	407.62	1170.58	1155.52	RMZ53166.1(hypothetical protein APUTEX25_005155 [Auxenochlorella protothecoides])
TRINITY_DN532_c0_g1	4.4781	2.16289	3.85e-101	8.58e-100	yes	up	76.08	271.965	80.36	71.8	278.56	265.37	GAQ88979.1(Vacuolar H+-ATPase V1 sector subunit B [Klebsormidium nitens])
TRINITY_DN5742_c0_g1	2.13443	1.09385	6.9e-101	1.53e-99	yes	up	394.52	669.035	397.8	391.24	683.46	654.61
TRINITY_DN146_c0_g1	2.51778	1.33215	1.3e-100	2.87e-99	yes	up	83.15	166.08	83.72	82.58	164.07	168.09	GBG86864.1(hypothetical protein CBR_g42147 [Chara braunii])
TRINITY_DN5982_c0_g1	3.41042	1.76995	2.58e-100	5.69e-99	yes	up	91.63	248.895	91.07	92.19	249.58	248.21	XP_002500081.1(predicted protein [Micromonas commoda] )
TRINITY_DN80_c0_g2	16.1028	4.00924	3.74e-100	8.23e-99	yes	up	8.665	111.26	9.53	7.8	113.97	108.55	XP_001694875.1(sodium/phosphate symporter [Chlamydomonas reinhardtii])
TRINITY_DN1320_c1_g1	2.6035	1.38046	1.7e-98	3.7e-97	yes	up	191.115	396.02	192.16	190.07	403.84	388.2	XP_001415919.1(predicted protein, partial [Ostreococcus lucimarinus CCE9901] )
TRINITY_DN4908_c0_g1	2.25549	1.17344	2.62e-98	5.7e-97	yes	up	837.03	1511.88	834.87	839.19	1508.06	1515.69	GAX78092.1(hypothetical protein CEUSTIGMA_g5534.t1 [Chlamydomonas eustigma])
TRINITY_DN2109_c0_g3	3.36077	1.74879	2.35e-97	5.09e-96	yes	up	102.455	274.25	98.25	106.66	285.17	263.33	PSC71864.1(DEAD-box ATP-dependent RNA helicase 37-like [Micractinium conductrix])
TRINITY_DN314_c0_g1	3.92524	1.97278	1.05e-96	2.26e-95	yes	up	240.675	762.285	258.36	222.99	778.09	746.48	GBG75466.1(hypothetical protein CBR_g20098 [Chara braunii] )
TRINITY_DN4019_c0_g1	3.58107	1.84039	1.89e-96	4.07e-95	yes	up	53.785	153.1	54.82	52.75	158.74	147.46	KDD75817.1(SCO1/SenC-like protein [Helicosporidium sp. ATCC 50920])
TRINITY_DN5659_c0_g1	4.61511	2.20637	3.57e-96	7.64e-95	yes	up	26.505	97.235	24.77	28.24	97.8	96.67
TRINITY_DN531_c0_g1	3.71114	1.89186	4.83e-96	1.03e-94	yes	up	95.275	281.895	100.11	90.44	280.61	283.18	XP_013904094.1(FAD-dependent pyridine nucleotide-disulfide oxidoreductase [Monoraphidium neglectum] )
TRINITY_DN2723_c0_g1	10.0304	3.3263	2.2e-95	4.66e-94	yes	up	9.545	76.285	8.25	10.84	80.93	71.64	XP_002952571.1(hypothetical protein VOLCADRAFT_62618 [Volvox carteri f. nagariensis] )
TRINITY_DN6288_c0_g1	2.76073	1.46505	3.02e-95	6.37e-94	yes	up	195.545	430.055	203.08	188.01	435.58	424.53	GBF89283.1(sulfite reductase [Raphidocelis subcapitata])
TRINITY_DN3082_c0_g1	7.50579	2.908	4.14e-95	8.7e-94	yes	up	8.68	51.745	8.72	8.64	50.76	52.73
TRINITY_DN930_c0_g1	10.1517	3.34364	2.81e-94	5.88e-93	yes	up	7.58	61.12	8.49	6.67	63.22	59.02	XP_005650344.1(SDA1-domain-containing protein [Coccomyxa subellipsoidea C-169] )
TRINITY_DN5097_c0_g1	4.03039	2.01092	1.25e-93	2.6e-92	yes	up	340.04	1120.3	325.54	354.54	1116.67	1123.92	GAQ87543.1(60S ribosomal protein L13A family [Klebsormidium nitens])
TRINITY_DN5167_c0_g1	2.83607	1.50389	1.34e-92	2.78e-91	yes	up	236.47	535.085	231.57	241.37	516.85	553.32	PNW83435.1(hypothetical protein CHLRE_05g243451v5 [Chlamydomonas reinhardtii])
TRINITY_DN691_c0_g1	5.85861	2.55056	1.8e-92	3.71e-91	yes	up	23.605	110.065	24.44	22.77	112.49	107.64	ADB81955.1(delta 6 desaturase [Lobosphaera incisa])
TRINITY_DN1223_c0_g1	4.16676	2.05893	1.89e-92	3.89e-91	yes	up	37.73	125.045	37.85	37.61	125.62	124.47	XP_002946579.1(hypothetical protein VOLCADRAFT_109575 [Volvox carteri f. nagariensis] )
TRINITY_DN3190_c0_g1	3.69296	1.88478	5.65e-92	1.15e-90	yes	up	83.82	246.64	87.98	79.66	243.82	249.46
TRINITY_DN740_c0_g1	9.41503	3.23497	6.82e-92	1.39e-90	yes	up	14.25	106.87	15.42	13.08	114.33	99.41	GBG93210.1(hypothetical protein CBR_g60598 [Chara braunii])
TRINITY_DN4884_c0_g1	3.80144	1.92654	9.03e-92	1.84e-90	yes	up	40.385	122.03	40.38	40.39	122.17	121.89	XP_003064740.1(alpha-amylase [Micromonas pusilla CCMP1545] )
TRINITY_DN568_c0_g4	6.95982	2.79905	9.26e-92	1.88e-90	yes	up	15.485	85.77	15.28	15.69	88.34	83.2	XP_001703304.1(protein arginine N-methyltransferase [Chlamydomonas reinhardtii] )
TRINITY_DN2578_c0_g1	12.4884	3.64252	1.08e-91	2.19e-90	yes	up	4.675	46.385	4.35	5	42.19	50.58	XP_003057381.1(zinc finger/ABC transporter fusion protein [Micromonas pusilla CCMP1545] )
TRINITY_DN558_c0_g1	3.81451	1.9315	2.95e-91	5.95e-90	yes	up	30.985	93.875	31.33	30.64	93.75	94	XP_005650605.1(cofactor-independent phosphoglycerate mutase [Coccomyxa subellipsoidea C-169] )
TRINITY_DN901_c0_g1	3.5274	1.8186	8.56e-91	1.72e-89	yes	up	39.23	109.92	39.41	39.05	109.7	110.14	GBF88012.1(guanine nucleotide-binding protein-like [Raphidocelis subcapitata])
TRINITY_DN2045_c0_g1	2.71564	1.44129	2.26e-90	4.53e-89	yes	up	71.78	154.725	74.12	69.44	155.19	154.26	PNW72009.1(hypothetical protein CHLRE_16g686200v5 [Chlamydomonas reinhardtii])
TRINITY_DN844_c0_g1	7.90753	2.98323	3.56e-90	7.08e-89	yes	up	12.345	77.715	11.52	13.17	80.16	75.27	GAQ83112.1(pescadillo-related protein [Klebsormidium nitens])
TRINITY_DN221_c0_g1	4.07963	2.02844	8.96e-89	1.77e-87	yes	up	139.905	444.63	140.1	139.71	411.49	477.77
TRINITY_DN78_c0_g1	3.77606	1.91688	1.28e-88	2.52e-87	yes	up	64.715	199.32	65.71	63.72	197.78	200.86	XP_002503819.1(H+-or Na+-translocating f-type, v-type and A-type ATPase superfamily [Micromonas commoda] )
TRINITY_DN867_c0_g1	4.35927	2.12409	9.14e-88	1.77e-86	yes	up	31	107.47	29.24	32.76	110.18	104.76	XP_001419922.1(MFS family transporter: nitrate [Ostreococcus lucimarinus CCE9901] )
TRINITY_DN6034_c0_g1	3.7914	1.92273	1.61e-87	3.11e-86	yes	up	55.9	168.66	58.51	53.29	170.94	166.38	XP_001691826.1(metacaspase type II [Chlamydomonas reinhardtii] )
TRINITY_DN5430_c0_g1	4.88797	2.28924	9.17e-86	1.75e-84	yes	up	43.005	167.715	42.03	43.98	167.24	168.19	XP_002508196.1(predicted protein [Micromonas commoda] )
TRINITY_DN1536_c0_g2	4.03937	2.01413	1.18e-85	2.24e-84	yes	up	33.65	108.01	35.28	32.02	110.72	105.3	GBG60920.1(hypothetical protein CBR_g16041 [Chara braunii])
TRINITY_DN104_c0_g1	5.65198	2.49876	1.4e-85	2.66e-84	yes	up	26.685	120.17	26.22	27.15	117.9	122.44	XP_003064157.1(predicted protein [Micromonas pusilla CCMP1545] )
TRINITY_DN5561_c0_g1	4.78842	2.25955	2.24e-85	4.22e-84	yes	up	54.44	208.17	57.36	51.52	213.41	202.93	GBG69616.1(hypothetical protein CBR_g4446 [Chara braunii])
TRINITY_DN194_c0_g2	2.99886	1.58441	2.37e-85	4.46e-84	yes	up	57.78	137.455	62.07	53.49	134.94	139.97	PRW61378.1(putative phosphoribosylformylglycinamidine chloroplastic mitochondrial [Chlorella sorokiniana])
TRINITY_DN5770_c0_g1	3.68103	1.88011	1.62e-84	3.05e-83	yes	up	121.215	357.16	125.73	116.7	359.47	354.85	PSC70991.1(zinc finger domain-containing [Micractinium conductrix])
TRINITY_DN2059_c0_g1	13.4825	3.75301	7.45e-84	1.38e-82	yes	up	7.57	81.425	7.32	7.82	80.71	82.14	GBG69910.1(hypothetical protein CBR_g4737 [Chara braunii])
TRINITY_DN5176_c0_g1	7.70185	2.94521	3e-83	5.51e-82	yes	up	13.75	84.375	12.82	14.68	85.05	83.7
TRINITY_DN42_c0_g1	4.4968	2.1689	5.74e-83	1.05e-81	yes	up	15.475	55.24	15.47	15.48	55.15	55.33	CEG00773.1(Helicase, C-terminal, partial [Ostreococcus tauri])
TRINITY_DN6335_c0_g1	5.42546	2.43975	1e-82	1.83e-81	yes	up	37.96	164.4	39.17	36.75	173.39	155.41	GAQ92487.1(geranylgeranyl reductase [Klebsormidium nitens])
TRINITY_DN239_c0_g1	3.38557	1.7594	1.59e-82	2.9e-81	yes	up	88.395	238.585	85.42	91.37	235.74	241.43	PRW56515.1(60S ribosomal L17-2 [Chlorella sorokiniana])
TRINITY_DN3651_c0_g1	2.30233	1.20309	6.45e-82	1.17e-80	yes	up	1071.57	1975.71	1142.11	1001.03	1999.31	1952.12
TRINITY_DN6428_c0_g1	7.95144	2.99122	1.2e-81	2.17e-80	yes	up	17.42	110.51	16.91	17.93	105.78	115.24	GBG64946.1(hypothetical protein CBR_g48694 [Chara braunii])
TRINITY_DN1011_c0_g1	2.10424	1.0733	5.66e-81	1.02e-79	yes	up	761.775	1276.79	740.65	782.9	1240.4	1313.17
TRINITY_DN1406_c0_g1	2.1489	1.1036	1.75e-80	3.13e-79	yes	up	631.035	1078.95	606.38	655.69	1118.15	1039.75	XP_002499795.1(phosphoribosylglycinamide formyltransferase [Micromonas commoda] )
TRINITY_DN3144_c0_g1	5.82531	2.54234	3.77e-80	6.71e-79	yes	up	181.45	872.985	164.01	198.89	896.56	849.41	GBG68263.1(hypothetical protein CBR_g2812 [Chara braunii])
TRINITY_DN2245_c0_g2	5.07379	2.34306	4.03e-80	7.15e-79	yes	up	20.19	81.395	21.72	18.66	83.16	79.63	XP_005645949.1(hypothetical protein COCSUDRAFT_56625 [Coccomyxa subellipsoidea C-169] )
TRINITY_DN274_c0_g1	9.65141	3.27074	4.78e-80	8.46e-79	yes	up	8.52	65.505	7.62	9.42	66.98	64.03
TRINITY_DN274_c0_g2	4.39521	2.13593	6.98e-80	1.23e-78	yes	up	34.795	121.76	34.28	35.31	124.22	119.3
TRINITY_DN743_c0_g1	2.75682	1.46301	7.73e-80	1.36e-78	yes	up	269.76	594.835	278.37	261.15	578.75	610.92	XP_002958627.1(hypothetical protein VOLCADRAFT_99938 [Volvox carteri f. nagariensis] )
TRINITY_DN999_c0_g1	12.4275	3.63547	1.86e-79	3.26e-78	yes	up	8.095	80.13	9.03	7.16	81.88	78.38	XP_005651400.1(hypothetical protein COCSUDRAFT_64690 [Coccomyxa subellipsoidea C-169] )
TRINITY_DN2075_c0_g1	5.06632	2.34094	2.68e-79	4.71e-78	yes	up	17.655	71.02	18.2	17.11	67.6	74.44	GBF99166.1(aconitate hydratase [Raphidocelis subcapitata])
TRINITY_DN1790_c0_g1	31.0184	4.95505	2.6e-78	4.53e-77	yes	up	2.16	53.38	2.38	1.94	55.12	51.64	GBG88219.1(hypothetical protein CBR_g46786 [Chara braunii])
TRINITY_DN358_c0_g1	5.9397	2.57039	3.36e-78	5.83e-77	yes	up	24.03	113.81	23.5	24.56	112.93	114.69	GBG79902.1(hypothetical protein CBR_g30167 [Chara braunii])
TRINITY_DN64_c0_g3	2.66679	1.41511	1.86e-77	3.21e-76	yes	up	129.145	274.245	128.22	130.07	277.64	270.85	GAQ88730.1(Myb domain protein [Klebsormidium nitens])
TRINITY_DN980_c0_g1	8.75894	3.13076	3.78e-77	6.48e-76	yes	up	20.22	141.75	16.85	23.59	134.91	148.59
TRINITY_DN3357_c0_g1	4.26271	2.09177	7.09e-77	1.21e-75	yes	up	37.795	128.28	38.88	36.71	129.01	127.55	PSC67716.1(glutamate-1-semialdehyde aminotransferase [Micractinium conductrix])
TRINITY_DN6332_c0_g1	4.40768	2.14002	9.05e-77	1.54e-75	yes	up	27.665	96.85	30.61	24.72	102.01	91.69	GAQ83046.1(3-hydroxyacid dehydrogenase [Klebsormidium nitens])
TRINITY_DN4934_c0_g1	7.06831	2.82137	1.25e-76	2.12e-75	yes	up	18.425	103.865	18.08	18.77	102.2	105.53	XP_001691869.1(HSP70-HSP90 organizing protein [Chlamydomonas reinhardtii])
TRINITY_DN196_c0_g1	2.63899	1.39999	2.11e-76	3.57e-75	yes	up	136.865	291.425	141.21	132.52	286.53	296.32	XP_003055740.1(divalent Anion:Na+ symporter family [Micromonas pusilla CCMP1545] )
TRINITY_DN721_c0_g1	2.38774	1.25565	6.97e-76	1.18e-74	yes	up	109.105	202.235	111.98	106.23	209.12	195.35	GAQ79267.1(inositol 1,3,4-trisphosphate 5/6-kinase [Klebsormidium nitens])
TRINITY_DN845_c0_g1	2.52071	1.33383	1.23e-75	2.08e-74	yes	up	99.185	198.555	103.64	94.73	199.5	197.61
TRINITY_DN5271_c0_g1	13.7677	3.78322	1.53e-75	2.58e-74	yes	up	58.065	638.17	66.93	49.2	631.24	645.1	PRW32585.1(acetylornithine mitochondrial-like [Chlorella sorokiniana])
TRINITY_DN382_c0_g1	2.32366	1.2164	1.74e-75	2.91e-74	yes	up	268.15	496.225	258.9	277.4	510.07	482.38
TRINITY_DN931_c0_g1	5.89408	2.55927	2.49e-75	4.16e-74	yes	up	19.26	90.37	19.96	18.56	91.32	89.42	XP_001415772.1(MC family transporter [Ostreococcus lucimarinus CCE9901] )
TRINITY_DN6289_c0_g1	5.35913	2.422	7.43e-75	1.23e-73	yes	up	15.765	67.18	15.23	16.3	68.21	66.15	GAQ92049.1(hypothetical protein KFL_009110030 [Klebsormidium nitens])
TRINITY_DN1408_c0_g2	3.7605	1.91092	2.55e-74	4.22e-73	yes	up	19.03	56.785	19.82	18.24	57.98	55.59	PSC72144.1(kinase [Micractinium conductrix])
TRINITY_DN3081_c0_g2	7.33125	2.87406	4.98e-74	8.21e-73	yes	up	17.46	101.975	19.27	15.65	105.25	98.7	PRW58014.1(glycerol-3-phosphate dehydrogenase [Chlorella sorokiniana])
TRINITY_DN1738_c0_g1	2.37384	1.24722	9.1e-74	1.5e-72	yes	up	158.235	298.585	163.33	153.14	308.58	288.59	GBG71621.1(hypothetical protein CBR_g9037 [Chara braunii])
TRINITY_DN5088_c0_g1	7.18003	2.84399	1.77e-73	2.9e-72	yes	up	7.185	41	7.12	7.25	40.64	41.36
TRINITY_DN782_c0_g1	3.03128	1.59993	2.54e-73	4.16e-72	yes	up	111.37	269.165	107.32	115.42	263.11	275.22	GAQ82738.1(60S ribosomal protein L7A family protein [Klebsormidium nitens])
TRINITY_DN5_c0_g1	3.47527	1.79713	3.06e-73	4.98e-72	yes	up	77.555	214.975	78.77	76.34	211.94	218.01	XP_005645051.1(hypothetical protein COCSUDRAFT_67394 [Coccomyxa subellipsoidea C-169] )
TRINITY_DN4922_c0_g1	18.3847	4.20044	4.23e-73	6.88e-72	yes	up	4	58.655	3.79	4.21	60.76	56.55	XP_005844200.1(hypothetical protein CHLNCDRAFT_59028 [Chlorella variabilis] )
TRINITY_DN407_c0_g1	4.08815	2.03145	2e-72	3.23e-71	yes	up	689.76	2379.72	679.53	699.99	2333.16	2426.29
TRINITY_DN1402_c0_g1	12.2749	3.61764	2.23e-72	3.59e-71	yes	up	20.53	203.245	21.19	19.87	197.16	209.33	GBG62372.1(hypothetical protein CBR_g30326 [Chara braunii])
TRINITY_DN1130_c0_g1	5.22223	2.38467	5.11e-72	8.21e-71	yes	up	13.28	55.09	13.35	13.21	57.07	53.11	XP_011396068.1(Putative DEAD-box ATP-dependent RNA helicase 29 [Auxenochlorella protothecoides] )
TRINITY_DN2480_c0_g1	2.72467	1.44608	1.19e-71	1.91e-70	yes	up	69.18	149.57	73.23	65.13	144.04	155.1	GAQ87295.1(peptidase m20-m25-m40 family protein [Klebsormidium nitens])
TRINITY_DN2875_c0_g1	30.5771	4.93438	6.39e-71	1.02e-69	yes	up	2.12	51.445	2.79	1.45	51.05	51.84	GBG67891.1(hypothetical protein CBR_g1010 [Chara braunii])
TRINITY_DN8_c0_g1	5.55466	2.4737	1.81e-70	2.87e-69	yes	up	30.05	132.305	27.22	32.88	136.42	128.19
TRINITY_DN1739_c0_g1	9.19604	3.20101	3.08e-70	4.89e-69	yes	up	13.665	100.44	13.18	14.15	101.57	99.31	PSC74081.1(calcium-dependent kinase 34-like [Micractinium conductrix])
TRINITY_DN6023_c0_g1	10.0763	3.33289	4.83e-70	7.66e-69	yes	up	16.035	129.395	16.67	15.4	128.74	130.05	GBF94901.1(hypothetical protein Rsub_08144 [Raphidocelis subcapitata])
TRINITY_DN1515_c0_g1	6.23324	2.63998	7.25e-70	1.14e-68	yes	up	12.64	62.605	13.82	11.46	61.17	64.04	XP_007509691.1(excinuclease ABC subunit B [Bathycoccus prasinos] )
TRINITY_DN298_c0_g2	4.40461	2.13901	8.53e-70	1.34e-68	yes	up	20.87	73.085	19.95	21.79	72.85	73.32	GBF97884.1(hypothetical protein Rsub_10239 [Raphidocelis subcapitata])
TRINITY_DN6261_c0_g1	3.39917	1.76518	4.39e-69	6.9e-68	yes	up	64.025	173.405	61.02	67.03	179.98	166.83
TRINITY_DN3441_c0_g3	5.39133	2.43064	8.9e-69	1.39e-67	yes	up	30.515	131.33	28.14	32.89	127.25	135.41	GBG79218.1(hypothetical protein CBR_g29268 [Chara braunii])
TRINITY_DN6054_c0_g1	6.60111	2.72271	1.96e-68	3.06e-67	yes	up	29.745	157.19	29.9	29.59	151.1	163.28	XP_003062083.1(predicted protein [Micromonas pusilla CCMP1545] )
TRINITY_DN744_c0_g1	2.83958	1.50568	3.16e-68	4.93e-67	yes	up	38.025	85.705	36.83	39.22	88.6	82.81
TRINITY_DN397_c0_g1	3.33597	1.7381	4.81e-68	7.46e-67	yes	up	108.395	288.92	101.64	115.15	281.25	296.59	XP_005846761.1(hypothetical protein CHLNCDRAFT_135248 [Chlorella variabilis] )
TRINITY_DN1959_c0_g1	13.8638	3.79325	8.01e-68	1.24e-66	yes	up	2.335	25.755	1.95	2.72	28.5	23.01	XP_005648420.1(ARM repeat-containing protein [Coccomyxa subellipsoidea C-169] )
TRINITY_DN174_c0_g1	2.32568	1.21765	2e-67	3.09e-66	yes	up	139.07	257.235	137.46	140.68	259.46	255.01
TRINITY_DN5822_c0_g1	2.64776	1.40477	4.99e-67	7.65e-66	yes	up	478.715	1027.35	484.8	472.63	1020.3	1034.4	GAQ77613.1(40S ribosomal protein S18 [Klebsormidium nitens])
TRINITY_DN5986_c0_g1	2.0991	1.06977	2.37e-66	3.6e-65	yes	up	281.305	469.95	283.95	278.66	485.29	454.61	GAQ86614.1(NADH-cytochrome b-5 reductase [Klebsormidium nitens])
TRINITY_DN6026_c0_g1	6.27092	2.64868	3.43e-66	5.19e-65	yes	up	72.945	370.905	77.75	68.14	355.68	386.13	GAX86637.1(hypothetical protein CEUSTIGMA_g14045.t1 [Chlamydomonas eustigma] )
TRINITY_DN722_c0_g1	5.62265	2.49125	1.13e-65	1.7e-64	yes	up	13.655	61.055	13.97	13.34	61.09	61.02
TRINITY_DN3956_c0_g1	6.27934	2.65061	1.35e-65	2.04e-64	yes	up	13.11	65.54	12.39	13.83	67.51	63.57	GBF93536.1(hypothetical protein Rsub_06256 [Raphidocelis subcapitata])
TRINITY_DN2529_c0_g1	2.26137	1.1772	1.57e-65	2.36e-64	yes	up	154.945	278.415	161.02	148.87	273.83	283	XP_005650388.1(carotenoid isomerase [Coccomyxa subellipsoidea C-169] )
TRINITY_DN85_c0_g2	6.3027	2.65597	8.96e-64	1.34e-62	yes	up	37.81	203.55	35.55	40.07	200.82	206.28	PRW20764.1(UDP-N-acetylglucosamine--dolichyl-phosphate N-acetylglucosaminephosphotransferase [Chlorella sorokiniana])
TRINITY_DN1926_c0_g1	2.69779	1.43178	2.96e-63	4.39e-62	yes	up	31.48	67.37	32.32	30.64	68.21	66.53	GAQ78983.1(phospholipid-transporting ATPase [Klebsormidium nitens])
TRINITY_DN1853_c0_g1	2.60607	1.38187	3.37e-63	4.99e-62	yes	up	62.94	130.275	59.18	66.7	132.54	128.01	GAX72998.1(hypothetical protein CEUSTIGMA_g450.t1 [Chlamydomonas eustigma])
TRINITY_DN26_c0_g1	2.66421	1.41371	8.86e-63	1.3e-61	yes	up	167.445	356.05	176.6	158.29	358.89	353.21
TRINITY_DN3930_c0_g1	5.13963	2.36166	1.28e-62	1.88e-61	yes	up	26.485	108.54	24.23	28.74	103.68	113.4	GBF89852.1(proline iminopeptidase [Raphidocelis subcapitata])
TRINITY_DN173_c0_g1	2.22587	1.15437	2.28e-62	3.34e-61	yes	up	171.03	262.215	173.35	168.71	272.05	252.38	GAQ81800.1(Respiratory burst oxidase [Klebsormidium nitens])
TRINITY_DN1230_c0_g1	4.09008	2.03213	2.4e-62	3.51e-61	yes	up	18.595	60.415	18.45	18.74	59.38	61.45	XP_001416669.1(predicted protein [Ostreococcus lucimarinus CCE9901] )
TRINITY_DN6401_c0_g1	2.72542	1.44648	3.21e-62	4.69e-61	yes	up	52.055	112.68	53.36	50.75	112.33	113.03	GAQ91849.1(cobalamin-dependent methionine synthase [Klebsormidium nitens])
TRINITY_DN663_c0_g1	3.71931	1.89503	5.02e-62	7.3e-61	yes	up	69.26	205.735	63.98	74.54	198.96	212.51
TRINITY_DN319_c0_g1	3.32134	1.73176	7.16e-62	1.04e-60	yes	up	116.605	310.48	116.14	117.07	322.08	298.88
TRINITY_DN5697_c0_g1	4.29786	2.10362	1.24e-61	1.78e-60	yes	up	47.395	162.815	47.48	47.31	168.08	157.55	XP_005852288.1(hypothetical protein CHLNCDRAFT_133701 [Chlorella variabilis] )
TRINITY_DN412_c0_g1	5.87015	2.5534	1.63e-61	2.35e-60	yes	up	33.93	159.715	31.03	36.83	158.52	160.91
TRINITY_DN5056_c0_g1	2.13851	1.0966	3.3e-61	4.69e-60	yes	up	201.02	341.84	206.67	195.37	336.63	347.05	XP_001415927.1(predicted protein [Ostreococcus lucimarinus CCE9901] )
TRINITY_DN3011_c0_g1	20.8123	4.37936	7.24e-61	1.02e-59	yes	up	1.85	30.615	1.88	1.82	30.94	30.29	PSC74395.1(leucine-tRNA cytoplasmic [Micractinium conductrix])
TRINITY_DN298_c0_g1	2.22691	1.15504	1.05e-60	1.48e-59	yes	up	223.305	394.865	239.05	207.56	384.88	404.85	GBF97884.1(hypothetical protein Rsub_10239 [Raphidocelis subcapitata])
TRINITY_DN706_c0_g2	4.90143	2.2932	1.19e-60	1.68e-59	yes	up	15.815	61.63	15.82	15.81	62.7	60.56
TRINITY_DN1798_c0_g3	4.00421	2.00152	1.63e-60	2.29e-59	yes	up	49.85	158.885	56.62	43.08	161.64	156.13	GAQ83414.1(vacuolar protein sorting-associated protein [Klebsormidium nitens])
TRINITY_DN664_c0_g1	5.62126	2.49089	1.71e-60	2.4e-59	yes	up	23.135	103.78	23.66	22.61	107.25	100.31	XP_002503839.1(predicted protein, partial [Micromonas commoda] )
TRINITY_DN958_c0_g1	3.15295	1.6567	1.88e-60	2.63e-59	yes	up	27.15	69.16	27.38	26.92	71.4	66.92	GAQ91406.1(putative Transcription regulator HTH [Klebsormidium nitens])
TRINITY_DN5332_c0_g1	5.3051	2.40738	2.33e-60	3.26e-59	yes	up	45.885	195.415	47.07	44.7	203.62	187.21	GBG79356.1(hypothetical protein CBR_g29504 [Chara braunii])
TRINITY_DN216_c0_g1	3.15441	1.65737	2.57e-60	3.58e-59	yes	up	96.44	242.435	105.8	87.08	245.8	239.07	GBF87975.1(snf1-related kinase [Raphidocelis subcapitata])
TRINITY_DN2540_c0_g1	2.92686	1.54935	3.84e-60	5.33e-59	yes	up	28.875	67.065	29.28	28.47	66.52	67.61	GAQ80801.1(4-alpha-glucanotransferase [Klebsormidium nitens])
TRINITY_DN6471_c0_g1	5.01565	2.32644	6.08e-60	8.42e-59	yes	up	44.15	177.285	46.83	41.47	187.14	167.43	PRW56621.1(Serine threonine- kinase CTR1 isoform A [Chlorella sorokiniana])
TRINITY_DN6432_c0_g1	9.65347	3.27105	1.03e-59	1.43e-58	yes	up	8.055	61.975	8.3	7.81	63.9	60.05	GAQ88582.1(glycoside hydrolase family 13 protein [Klebsormidium nitens])
TRINITY_DN1959_c0_g3	30.4631	4.92899	1.61e-59	2.22e-58	yes	up	1.325	31.95	1.71	0.94	33.84	30.06
TRINITY_DN1703_c0_g1	2.96867	1.56981	1.88e-59	2.58e-58	yes	up	56.895	134.405	55.16	58.63	138.64	130.17	KXZ47182.1(hypothetical protein GPECTOR_37g188 [Gonium pectorale])
TRINITY_DN2442_c0_g1	3.7678	1.91372	2.13e-59	2.92e-58	yes	up	61.16	184.125	60.34	61.98	179.89	188.36
TRINITY_DN3647_c0_g1	6.27069	2.64862	2.21e-59	3.03e-58	yes	up	7.43	37.02	7.48	7.38	38.85	35.19	XP_001420018.1(predicted protein [Ostreococcus lucimarinus CCE9901] )
TRINITY_DN6489_c0_g1	4.01555	2.0056	3.37e-59	4.58e-58	yes	up	119.23	387.105	119.74	118.72	384.93	389.28	GBG83043.1(hypothetical protein CBR_g36661 [Chara braunii])
TRINITY_DN666_c0_g1	2.77076	1.47028	3.81e-59	5.17e-58	yes	up	110.965	245.085	116.03	105.9	253.82	236.35
TRINITY_DN3661_c0_g1	5.32694	2.41331	4.26e-59	5.78e-58	yes	up	20.38	86.57	19.51	21.25	88.94	84.2	XP_007514980.1(predicted protein [Bathycoccus prasinos] )
TRINITY_DN1825_c1_g1	6.14663	2.6198	6.27e-59	8.45e-58	yes	up	6.715	32.745	7.33	6.1	32.9	32.59	GAQ83598.1(DEAD-box RNA helicase family protein [Klebsormidium nitens])
TRINITY_DN144_c0_g1	4.49709	2.16899	6.48e-59	8.71e-58	yes	up	23.935	85.715	22.27	25.6	84.85	86.58	GAQ88495.1(eukaryotic translation initiation factor eIF-2 beta subunit [Klebsormidium nitens])
TRINITY_DN606_c0_g1	3.11806	1.64065	7.02e-59	9.42e-58	yes	up	56.905	141.29	55.36	58.45	144.07	138.51	XP_005650790.1(pyruvate dehydrogenase [Coccomyxa subellipsoidea C-169] )
TRINITY_DN552_c0_g2	3.57527	1.83805	1.02e-58	1.36e-57	yes	up	13.915	39.465	14.3	13.53	39.69	39.24	XP_022840577.1(DNA methylase, N-6 adenine-specific, conserved site [Ostreococcus tauri] )
TRINITY_DN519_c0_g1	4.80722	2.2652	2.46e-58	3.28e-57	yes	up	30.27	116.065	31.97	28.57	116.34	115.79	XP_005843353.1(S-adenosyl-L-homocysteine hydrolase [Chlorella variabilis] )
TRINITY_DN4018_c0_g1	2.88042	1.52628	8.53e-58	1.13e-56	yes	up	23.76	54.285	24.61	22.91	54.79	53.78	GAQ83155.1(Magnesium-chelatase H subunit [Klebsormidium nitens])
TRINITY_DN5723_c0_g1	3.09583	1.63032	2.36e-57	3.12e-56	yes	up	45.57	112.225	44.88	46.26	115.96	108.49	GAQ81932.1(3-deoxy-d-arabino-heptulosonate 7-phosphate synthase [Klebsormidium nitens])
TRINITY_DN393_c0_g1	2.76323	1.46635	7.22e-57	9.49e-56	yes	up	24.29	54.62	24.48	24.1	54.43	54.81	XP_007514306.1(predicted protein [Bathycoccus prasinos] )
TRINITY_DN530_c0_g1	6.55228	2.712	1.01e-56	1.32e-55	yes	up	130.58	704.07	157.57	103.59	696.03	712.11	RMZ55768.1(hypothetical protein APUTEX25_005809 [Auxenochlorella protothecoides])
TRINITY_DN417_c0_g1	3.41266	1.7709	1.52e-56	1.99e-55	yes	up	25.29	68.58	23.36	27.22	73.26	63.9	KXZ40924.1(hypothetical protein GPECTOR_1291g539 [Gonium pectorale])
TRINITY_DN657_c0_g1	4.02309	2.0083	1.67e-56	2.19e-55	yes	up	40.12	128.65	42.82	37.42	134.13	123.17
TRINITY_DN465_c0_g1	2.81849	1.49492	4.85e-56	6.26e-55	yes	up	641.58	1464.46	596.49	686.67	1471.12	1457.81	XP_007508441.1(Eukaryotic translation initiation factor 1A, X-chromosomal [Bathycoccus prasinos] )
TRINITY_DN2180_c0_g1	8.75601	3.13027	1.14e-55	1.47e-54	yes	up	5.285	36.725	5.93	4.64	36.78	36.67	XP_001418159.1(predicted protein [Ostreococcus lucimarinus CCE9901] )
TRINITY_DN6512_c0_g1	4.61564	2.20653	1.96e-55	2.52e-54	yes	up	43.545	160.825	45.39	41.7	169.85	151.8	XP_001697144.1(RNA binding protein [Chlamydomonas reinhardtii])
TRINITY_DN5930_c0_g1	2.06193	1.044	2.92e-55	3.73e-54	yes	up	147.04	240.855	151.17	142.91	239.41	242.3
TRINITY_DN526_c0_g1	3.34533	1.74215	3.47e-54	4.43e-53	yes	up	23.915	63.53	24.31	23.52	66.62	60.44	GAQ92553.1(polyphosphate kinase [Klebsormidium nitens])
TRINITY_DN1622_c0_g1	4.55525	2.18753	8.27e-54	1.05e-52	yes	up	9.855	35.645	9.92	9.79	33.9	37.39	XP_003078799.2(P-loop containing nucleoside triphosphate hydrolase [Ostreococcus tauri] )
TRINITY_DN6087_c0_g1	2.3581	1.23762	1.61e-53	2.05e-52	yes	up	139.665	262.295	145.07	134.26	263.98	260.61	GAQ89711.1(hypothetical protein KFL_005540060 [Klebsormidium nitens])
TRINITY_DN879_c0_g1	3.62212	1.85683	4.27e-53	5.42e-52	yes	up	59.6	173.71	59.32	59.88	179.82	167.6	GAQ79706.1(hypothetical protein KFL_000360220 [Klebsormidium nitens])
TRINITY_DN963_c0_g1	2.08912	1.06289	5.71e-53	7.21e-52	yes	up	114.125	189.37	110.29	117.96	193.16	185.58	PRW58060.1(ribonucleoside-diphosphate reductase small chain isoform A [Chlorella sorokiniana])
TRINITY_DN3032_c0_g1	4.18363	2.06475	1.19e-52	1.5e-51	yes	up	33.135	103.71	34.07	32.2	109.91	97.51	PRW59452.1(DDB1- and CUL4-associated factor 8 isoform X2 [Chlorella sorokiniana])
TRINITY_DN828_c0_g1	3.14605	1.65354	1.56e-52	1.96e-51	yes	up	429.89	1117.26	452.38	407.4	1128.81	1105.7	GBG61485.1(hypothetical protein CBR_g21828 [Chara braunii])
TRINITY_DN1331_c0_g1	5.12852	2.35854	1.77e-52	2.21e-51	yes	up	15.1	61.655	14.79	15.41	63.85	59.46	GAQ84320.1(UDP-galactose transporter related protein [Klebsormidium nitens])
TRINITY_DN4932_c0_g1	2.25964	1.17609	2.82e-52	3.52e-51	yes	up	516.17	942.045	523.68	508.66	932.51	951.58	GAQ91410.1(60S ribosomal protein L8 [Klebsormidium nitens])
TRINITY_DN533_c0_g1	2.23601	1.16093	4.9e-52	6.1e-51	yes	up	54.425	96.565	53.54	55.31	95.44	97.69	GAQ81699.1(Long-Chain Base 1 [Klebsormidium nitens])
TRINITY_DN1082_c0_g1	131.517	7.0391	6.36e-52	7.91e-51	yes	up	2.055	217.495	2.29	1.82	206	228.99
TRINITY_DN1405_c0_g1	2.63668	1.39872	7.86e-52	9.75e-51	yes	up	32.465	67.95	31.95	32.98	69.03	66.87	PRW33541.1(GTP-binding hflX isoform A [Chlorella sorokiniana])
TRINITY_DN5756_c0_g1	2.94427	1.55791	9.23e-52	1.14e-50	yes	up	94.75	222.8	89.79	99.71	220.2	225.4	PSC75535.1(SUPPRESSOR OF K(+) TRANSPORT GROWTH DEFECT 1 [Micractinium conductrix])
TRINITY_DN822_c0_g1	3.97688	1.99164	1.22e-51	1.5e-50	yes	up	35.355	112.065	37.64	33.07	115.06	109.07	GAX72836.1(hypothetical protein CEUSTIGMA_g291.t1 [Chlamydomonas eustigma])
TRINITY_DN1637_c0_g1	4.3379	2.117	1.26e-51	1.55e-50	yes	up	3.835	13.18	3.39	4.28	13.38	12.98	GAX85978.1(hypothetical protein CEUSTIGMA_g13394.t1 [Chlamydomonas eustigma])
TRINITY_DN842_c0_g1	5.8515	2.54881	3.97e-51	4.86e-50	yes	up	6.015	27.94	5.6	6.43	26.77	29.11	RMZ55798.1(hypothetical protein APUTEX25_005839 [Auxenochlorella protothecoides])
TRINITY_DN1079_c0_g1	2.95917	1.56519	5.14e-51	6.29e-50	yes	up	92.23	217.995	95.78	88.68	220.04	215.95	XP_001415468.1(predicted protein, partial [Ostreococcus lucimarinus CCE9901] )
TRINITY_DN6383_c0_g1	2.2409	1.16408	5.16e-51	6.3e-50	yes	up	127.03	226.39	131.3	122.76	222.29	230.49	XP_002953444.1(hypothetical protein VOLCADRAFT_63715 [Volvox carteri f. nagariensis] )
TRINITY_DN79_c0_g2	3.7568	1.90951	7.23e-51	8.81e-50	yes	up	23.565	70.67	23.66	23.47	73.05	68.29	GBG88802.1(hypothetical protein CBR_g48417 [Chara braunii])
TRINITY_DN800_c0_g1	4.14324	2.05076	8.51e-51	1.04e-49	yes	up	308.68	993.425	297.63	319.73	981.95	1004.9	GAX74788.1(hypothetical protein CEUSTIGMA_g2235.t1 [Chlamydomonas eustigma])
TRINITY_DN1499_c0_g1	4.31492	2.10933	6.96e-50	8.42e-49	yes	up	14.86	50.92	16.47	13.25	50.87	50.97	KXZ56472.1(hypothetical protein GPECTOR_1g422 [Gonium pectorale])
TRINITY_DN209_c0_g1	2.78646	1.47844	8.87e-50	1.07e-48	yes	up	159.04	415.435	162.22	155.86	432.28	398.59	GBG72112.1(hypothetical protein CBR_g11045 [Chara braunii])
TRINITY_DN3341_c0_g1	2.2234	1.15276	1.5e-49	1.8e-48	yes	up	38.685	68.225	38.38	38.99	70.59	65.86	XP_002948337.1(hypothetical protein VOLCADRAFT_80122 [Volvox carteri f. nagariensis] )
TRINITY_DN2362_c0_g1	37.6495	5.23456	1.75e-49	2.1e-48	yes	up	13.39	403.34	10.01	16.77	398.41	408.27
TRINITY_DN2198_c0_g1	11.389	3.50957	6.29e-49	7.5e-48	yes	up	6.935	63.05	7.54	6.33	63.94	62.16	XP_003055381.1(predicted protein [Micromonas pusilla CCMP1545] )
TRINITY_DN5938_c0_g1	3.61466	1.85386	6.36e-49	7.57e-48	yes	up	39.445	113.67	37.78	41.11	110.85	116.49
TRINITY_DN5703_c0_g1	2.74761	1.45818	8.15e-49	9.69e-48	yes	up	102.19	224.16	101.52	102.86	218.64	229.68	GBG83012.1(hypothetical protein CBR_g36631 [Chara braunii])
TRINITY_DN4290_c0_g1	4.62476	2.20938	2.34e-48	2.77e-47	yes	up	16.29	59.915	16.16	16.42	56.43	63.4
TRINITY_DN544_c0_g1	3.02384	1.59638	2.57e-48	3.03e-47	yes	up	42.675	102.63	44.02	41.33	100.84	104.42	OUS42957.1(ribonucleotide reductase [Ostreococcus tauri])
TRINITY_DN6039_c0_g1	3.06271	1.61481	5.22e-48	6.15e-47	yes	up	83.885	205.36	82.55	85.22	200.03	210.69	GAQ81874.1(NADH dehydrogenase (ubiquinone) flavoprotein 1 [Klebsormidium nitens])
TRINITY_DN2974_c0_g2	7.92679	2.98674	5.37e-48	6.32e-47	yes	up	4.58	28.875	4.39	4.77	30.12	27.63	GAQ81587.1(hypothetical protein KFL_000850030 [Klebsormidium nitens])
TRINITY_DN564_c0_g1	2.86142	1.51673	9.46e-48	1.1e-46	yes	up	255.92	593.925	249.22	262.62	586.85	601	XP_005647287.1(60S ribosomal protein L37a [Coccomyxa subellipsoidea C-169] )
TRINITY_DN2170_c0_g1	4.01875	2.00675	1.06e-47	1.24e-46	yes	up	26.365	84.405	26.45	26.28	84.33	84.48	XP_003082770.2(Radical SAM [Ostreococcus tauri] )
TRINITY_DN3115_c0_g1	2.89714	1.53463	1.09e-47	1.27e-46	yes	up	70.87	163.76	67.71	74.03	166.3	161.22	XP_011399223.1(60S ribosomal protein L9 [Auxenochlorella protothecoides] )
TRINITY_DN1809_c0_g1	2.85605	1.51402	1.29e-47	1.5e-46	yes	up	62.61	142.25	64.1	61.12	133.48	151.02	ABD64591.1(ribosomal protein S29 subunit [Chlamydomonas sp. ICE-L])
TRINITY_DN3123_c0_g1	3.9003	1.96358	2.21e-47	2.56e-46	yes	up	22.735	70.57	22.72	22.75	72.45	68.69	GAX80276.1(hypothetical protein CEUSTIGMA_g7714.t1 [Chlamydomonas eustigma])
TRINITY_DN2161_c0_g1	2.79998	1.48542	4.21e-47	4.86e-46	yes	up	64.045	142.7	68.53	59.56	145.03	140.37	XP_002505629.1(predicted protein [Micromonas commoda] )
TRINITY_DN3898_c0_g1	2.28942	1.19498	1.01e-46	1.16e-45	yes	up	29.755	54.025	30.17	29.34	54.85	53.2	GAQ89179.1(hypothetical protein KFL_004940100 [Klebsormidium nitens])
TRINITY_DN4030_c0_g1	4.10808	2.03846	3.44e-46	3.94e-45	yes	up	14.535	47.45	13.66	15.41	46.28	48.62	XP_005850643.1(hypothetical protein CHLNCDRAFT_140646 [Chlorella variabilis] )
TRINITY_DN2523_c0_g1	3.43096	1.77861	7.06e-46	8.05e-45	yes	up	21.08	57.4	22.99	19.17	54.87	59.93	GBG72462.1(hypothetical protein CBR_g12036 [Chara braunii])
TRINITY_DN14_c0_g2	7.90475	2.98272	1.08e-45	1.23e-44	yes	up	14.005	88.605	14.37	13.64	85.26	91.95	KXZ45416.1(hypothetical protein GPECTOR_55g322 [Gonium pectorale])
TRINITY_DN369_c0_g1	4.39779	2.13678	1.7e-45	1.92e-44	yes	up	12.685	44.3	13.09	12.28	42.85	45.75	GBG88337.1(hypothetical protein CBR_g46902 [Chara braunii])
TRINITY_DN4911_c0_g1	3.22128	1.68763	3.19e-45	3.59e-44	yes	up	44.655	114.51	48.13	41.18	117.75	111.27
TRINITY_DN3993_c0_g1	7.96835	2.99428	5.24e-45	5.89e-44	yes	up	5.21	33.07	4.33	6.09	33.64	32.5	XP_002503834.1(predicted protein [Micromonas commoda] )
TRINITY_DN1787_c0_g1	4.35016	2.12107	5.9e-45	6.61e-44	yes	up	18.42	64.065	17.1	19.74	64.65	63.48
TRINITY_DN24_c0_g1	3.29689	1.72111	9.01e-45	1.01e-43	yes	up	29.91	78.13	28.8	31.02	78.18	78.08	KXZ40924.1(hypothetical protein GPECTOR_1291g539 [Gonium pectorale])
TRINITY_DN674_c0_g1	3.72295	1.89644	1.63e-44	1.82e-43	yes	up	17.29	51.165	17.11	17.47	51.51	50.82	XP_005846716.1(hypothetical protein CHLNCDRAFT_35894 [Chlorella variabilis] )
TRINITY_DN3351_c0_g1	2.31005	1.20792	1.71e-44	1.89e-43	yes	up	79.395	145.885	78.14	80.65	148.58	143.19	GAX73685.1(hypothetical protein CEUSTIGMA_g1136.t1 [Chlamydomonas eustigma])
TRINITY_DN5003_c0_g1	2.25733	1.17462	2.46e-44	2.72e-43	yes	up	448.915	816.24	480.14	417.69	841.05	791.43
TRINITY_DN5489_c0_g1	2.65551	1.40899	3.33e-44	3.68e-43	yes	up	72.66	153.735	70.57	74.75	151.5	155.97	ABA01099.1(40S ribosomal protein S3 [Chlamydomonas incerta])
TRINITY_DN438_c0_g1	3.09774	1.63122	3.35e-44	3.69e-43	yes	up	201.585	507.9	197.94	205.23	514.69	501.11	GBG62615.1(hypothetical protein CBR_g31251 [Chara braunii])
TRINITY_DN1431_c0_g1	4.93098	2.30187	4.4e-44	4.85e-43	yes	up	23.835	93.815	25.35	22.32	91.97	95.66	RMZ55946.1(hypothetical protein APUTEX25_004370 [Auxenochlorella protothecoides])
TRINITY_DN1088_c0_g1	3.19358	1.67517	5.46e-44	6e-43	yes	up	25.58	64.935	25.54	25.62	65.28	64.59	GBG84468.1(hypothetical protein CBR_g38752 [Chara braunii])
TRINITY_DN5070_c0_g1	2.54186	1.34588	5.72e-44	6.28e-43	yes	up	99.975	202.56	93.14	106.81	200.8	204.32	BAA78583.1(60S ribosomal protein L31 [Chlamydomonas sp. HS-5])
TRINITY_DN624_c0_g1	3.87193	1.95305	6.05e-44	6.62e-43	yes	up	77.68	247.98	89.64	65.72	237.63	258.33
TRINITY_DN1849_c0_g1	2.08443	1.05966	6.58e-44	7.19e-43	yes	up	110.01	182.17	106.85	113.17	192.56	171.78	GBG70276.1(hypothetical protein CBR_g6403 [Chara braunii])
TRINITY_DN1767_c0_g1	3.1906	1.67383	7.98e-44	8.69e-43	yes	up	3927.76	11058.3	3939.81	3915.7	11517.2	10599.4
TRINITY_DN924_c0_g1	6.8948	2.78551	1.25e-42	1.35e-41	yes	up	18.2	100.68	14.81	21.59	97.46	103.9
TRINITY_DN1523_c0_g2	3.31746	1.73008	1.33e-42	1.43e-41	yes	up	16.625	43.77	17.82	15.43	44.04	43.5	GBG90023.1(hypothetical protein CBR_g50116 [Chara braunii])
TRINITY_DN2598_c0_g4	4.01264	2.00455	6.15e-42	6.58e-41	yes	up	26.405	84.52	25.12	27.69	88.73	80.31	PSC71826.1(Guanine nucleotide-binding -like 3 [Micractinium conductrix])
TRINITY_DN4285_c0_g1	3.88123	1.95652	1.39e-41	1.48e-40	yes	up	11.89	36.64	11.56	12.22	35.81	37.47	XP_002507880.1(predicted protein [Micromonas commoda] )
TRINITY_DN3014_c0_g4	5.27753	2.39986	1.89e-41	2.01e-40	yes	up	6.89	28.85	7.4	6.38	28.26	29.44	GAQ82266.1(CAATT-binding transcription factor [Klebsormidium nitens])
TRINITY_DN5672_c0_g1	6.58967	2.72021	5.89e-41	6.25e-40	yes	up	8.11	42.55	7.98	8.24	42.08	43.02	KXZ44863.1(hypothetical protein GPECTOR_61g816 [Gonium pectorale])
TRINITY_DN4503_c0_g1	8.16277	3.02906	6.97e-41	7.4e-40	yes	up	3.975	25.81	3.46	4.49	22.8	28.82	GBG77335.1(hypothetical protein CBR_g23666 [Chara braunii])
TRINITY_DN5661_c0_g1	6.6321	2.72947	1.12e-40	1.19e-39	yes	up	15.715	83.39	16.21	15.22	82.9	83.88	XP_007515206.1(predicted protein [Bathycoccus prasinos] )
TRINITY_DN1575_c0_g1	5.16237	2.36803	1.91e-40	2e-39	yes	up	19.84	81.705	21.8	17.88	80.57	82.84	XP_003060192.1(predicted protein [Micromonas pusilla CCMP1545] )
TRINITY_DN370_c0_g1	2.56764	1.36044	2.1e-40	2.2e-39	yes	up	26.815	54.665	26.09	27.54	57.24	52.09	KXZ55758.1(hypothetical protein GPECTOR_2g1308 [Gonium pectorale])
TRINITY_DN5971_c0_g1	3.01823	1.5937	3.33e-40	3.49e-39	yes	up	50.41	121.275	52.1	48.72	120.21	122.34	PNW77938.1(hypothetical protein CHLRE_10g457700v5 [Chlamydomonas reinhardtii])
TRINITY_DN1624_c0_g1	3.76297	1.91187	4.02e-40	4.2e-39	yes	up	22.56	67.6	21.07	24.05	65.97	69.23	GAX74085.1(hypothetical protein CEUSTIGMA_g1535.t1 [Chlamydomonas eustigma])
TRINITY_DN1850_c0_g2	10.5673	3.40154	1.33e-39	1.37e-38	yes	up	6.35	53.505	7.34	5.36	50.79	56.22	GAQ82708.1(CRT (chloroquine-resistance transporter)-like transporter [Klebsormidium nitens])
TRINITY_DN5934_c0_g1	6.76387	2.75785	1.43e-39	1.47e-38	yes	up	11.58	62.57	11.08	12.08	62.78	62.36	GAQ77938.1(NMD protein [Klebsormidium nitens])
TRINITY_DN1422_c0_g1	7.98702	2.99766	1.92e-39	1.98e-38	yes	up	15.675	99.925	19.82	11.53	91.6	108.25
TRINITY_DN2452_c0_g2	3.11981	1.64146	2.02e-38	2.06e-37	yes	up	82.135	205.175	72.76	91.51	204.49	205.86	RMZ56245.1(hypothetical protein APUTEX25_002435 [Auxenochlorella protothecoides])
TRINITY_DN3185_c0_g1	78.5202	6.29499	3.03e-38	3.07e-37	yes	up	18.025	1137.44	11.89	24.16	1132.8	1142.09
TRINITY_DN1039_c0_g1	8.16216	3.02895	4.27e-38	4.31e-37	yes	up	9.225	60.08	10.39	8.06	57.66	62.5	GAQ88748.1(FAD/FMN-containing dehydrogenases [Klebsormidium nitens])
TRINITY_DN5456_c0_g1	2.45627	1.29647	8.39e-38	8.46e-37	yes	up	50.375	98.37	48.01	52.74	103.6	93.14	GBG73459.1(hypothetical protein CBR_g16801 [Chara braunii])
TRINITY_DN4907_c0_g1	7.17654	2.84329	3.43e-37	3.43e-36	yes	up	15.58	89.585	17.54	13.62	94.18	84.99	GAQ83533.1(Cyclin [Klebsormidium nitens])
TRINITY_DN278_c0_g3	3.5109	1.81184	3.54e-37	3.54e-36	yes	up	60.34	170.03	60.59	60.09	173.71	166.35
TRINITY_DN327_c0_g1	2.1343	1.09377	3.57e-37	3.56e-36	yes	up	74.93	127.075	74.88	74.98	123.46	130.69	GAQ77930.1(vacuolar proton ATPase [Klebsormidium nitens])
TRINITY_DN5048_c0_g1	2.29987	1.20155	3.87e-37	3.85e-36	yes	up	56.095	102.555	56.89	55.3	105.01	100.1	XP_003060053.1(predicted protein [Micromonas pusilla CCMP1545] )
TRINITY_DN5455_c0_g1	2.44993	1.29274	5.73e-37	5.67e-36	yes	up	66.115	129	64.48	67.75	131.79	126.21	GBG62904.1(hypothetical protein CBR_g34276 [Chara braunii])
TRINITY_DN5046_c0_g1	3.89353	1.96108	5.93e-37	5.86e-36	yes	up	13.595	42.065	14.03	13.16	42.16	41.97
TRINITY_DN1181_c0_g1	5.91689	2.56484	1.2e-36	1.19e-35	yes	up	6.08	28.585	6.27	5.89	26.55	30.62	XP_003057563.1(metal ion transporter family [Micromonas pusilla CCMP1545] )
TRINITY_DN4246_c0_g1	5.14137	2.36215	1.38e-36	1.35e-35	yes	up	6.325	25.84	5.72	6.93	24.62	27.06
TRINITY_DN279_c0_g1	151.889	7.24688	2.18e-36	2.14e-35	yes	up	18.195	2657.43	11.02	25.37	2770.18	2544.69
TRINITY_DN853_c0_g1	4.86556	2.2826	2.21e-36	2.16e-35	yes	up	21.38	83.805	22.13	20.63	81.23	86.38	GBG68593.1(hypothetical protein CBR_g3138 [Chara braunii])
TRINITY_DN5875_c0_g1	4.34911	2.12072	2.24e-36	2.19e-35	yes	up	14.02	48.495	14.95	13.09	48.26	48.73	GBG74967.1(hypothetical protein CBR_g19480 [Chara braunii])
TRINITY_DN3382_c0_g1	2.2028	1.13934	3.12e-36	3.05e-35	yes	up	237.95	420.355	248.4	227.5	416.38	424.33	XP_005645267.1(ribosomal protein S28e [Coccomyxa subellipsoidea C-169] )
TRINITY_DN5977_c0_g1	3.36968	1.75261	3.28e-36	3.2e-35	yes	up	45.095	121.44	45.05	45.14	120.02	122.86	XP_007513881.1(60S ribosomal protein L37 [Bathycoccus prasinos] )
TRINITY_DN5089_c0_g1	2.07961	1.05631	3.36e-36	3.27e-35	yes	up	67.545	111.6	66.25	68.84	112.98	110.22	XP_005647572.1(PLP-dependent transferase [Coccomyxa subellipsoidea C-169] )
TRINITY_DN348_c0_g1	3.69682	1.88628	7.35e-36	7.13e-35	yes	up	80.26	238.93	92.37	68.15	235.14	242.72
TRINITY_DN6127_c0_g1	8.02381	3.00429	1.53e-35	1.49e-34	yes	up	7.785	49.9	7.38	8.19	50.95	48.85	GAQ88076.1(adenylosuccinate lyase [Klebsormidium nitens])
TRINITY_DN885_c0_g3	3.8293	1.93708	1.57e-35	1.52e-34	yes	up	9.6	29.21	8.53	10.67	28.64	29.78	KXZ40812.1(hypothetical protein GPECTOR_2193g1153 [Gonium pectorale])
TRINITY_DN1232_c0_g1	2.75391	1.46148	2.15e-35	2.07e-34	yes	up	29.765	65.15	29.78	29.75	66.04	64.26	GAQ87464.1(chloroplast inner envelope translocon protein [Klebsormidium nitens])
TRINITY_DN609_c0_g1	2.11435	1.08021	4.95e-35	4.73e-34	yes	up	244.275	414.25	242.62	245.93	426.96	401.54	XP_002503749.1(voltage-gated ion channel superfamily [Micromonas commoda] )
TRINITY_DN6159_c0_g1	7.1984	2.84768	5.01e-35	4.78e-34	yes	up	6.815	39.045	7.21	6.42	37.78	40.31	XP_003056361.1(predicted protein [Micromonas pusilla CCMP1545] )
TRINITY_DN3753_c0_g1	3.23252	1.69266	5.45e-35	5.19e-34	yes	up	138.455	362.925	124.85	152.06	356.51	369.34	XP_013901931.1(Transcription factor BTF3 [Monoraphidium neglectum] )
TRINITY_DN6374_c0_g1	9.40861	3.23398	1.42e-34	1.34e-33	yes	up	4.08	30.54	4.56	3.6	30.7	30.38	GAQ79123.1(hypothetical protein KFL_000240530 [Klebsormidium nitens])
TRINITY_DN761_c0_g1	6.1821	2.6281	1.57e-34	1.47e-33	yes	up	7.64	37.6	7.5	7.78	37.19	38.01	GBG82166.1(hypothetical protein CBR_g34447 [Chara braunii])
TRINITY_DN968_c0_g1	2.09769	1.0688	2.34e-34	2.19e-33	yes	up	14.57	24.22	14.49	14.65	24.23	24.21	PRW61547.1(isoleucyl-tRNA synthetase [Chlorella sorokiniana])
TRINITY_DN6038_c0_g1	4.25325	2.08857	2.89e-34	2.7e-33	yes	up	10.085	34.115	10.13	10.04	36.26	31.97	XP_005850117.1(hypothetical protein CHLNCDRAFT_34403 [Chlorella variabilis] )
TRINITY_DN464_c0_g1	3.56624	1.8344	4.02e-34	3.74e-33	yes	up	265.445	789.21	272.32	258.57	763.31	815.11
TRINITY_DN69_c0_g1	3.26558	1.70734	4.06e-34	3.77e-33	yes	up	7.785	20.15	7.8	7.77	19.52	20.78	PRW20466.1(lysine--tRNA ligase isoform X2 isoform A [Chlorella sorokiniana])
TRINITY_DN1582_c0_g1	5.94248	2.57107	4.39e-34	4.08e-33	yes	up	8.14	38.53	8.01	8.27	38.96	38.1	XP_011398438.1(DEAD-box ATP-dependent RNA helicase 22 [Auxenochlorella protothecoides] )
TRINITY_DN5796_c0_g1	4.25173	2.08805	1.52e-33	1.41e-32	yes	up	34.715	118.395	33.66	35.77	114.66	122.13
TRINITY_DN5333_c0_g1	54.2901	5.76262	2.23e-33	2.05e-32	yes	up	1.185	51.11	1.6	0.77	47.14	55.08	XP_003055117.1(predicted protein [Micromonas pusilla CCMP1545] )
TRINITY_DN1878_c0_g1	4.13957	2.04948	4.02e-33	3.68e-32	yes	up	21.77	71.875	22.98	20.56	72.65	71.1	XP_005647706.1(hypothetical protein COCSUDRAFT_29150 [Coccomyxa subellipsoidea C-169] )
TRINITY_DN1801_c0_g3	2.85253	1.51224	5.88e-33	5.37e-32	yes	up	14.84	33.595	14.46	15.22	32.78	34.41	XP_002502426.1(predicted protein, partial [Micromonas commoda] )
TRINITY_DN568_c0_g1	3.99506	1.99822	6.1e-33	5.56e-32	yes	up	10.91	34.65	10.66	11.16	35.02	34.28	GAQ78823.1(Alpha-1,3-mannosyltransferase [Klebsormidium nitens])
TRINITY_DN225_c0_g2	3.08706	1.62623	7.26e-33	6.6e-32	yes	up	32.04	78.765	33.07	31.01	77.64	79.89
TRINITY_DN610_c0_g1	2.65157	1.40685	9.44e-33	8.58e-32	yes	up	25.89	54.555	24.99	26.79	56.79	52.32	GBG77196.1(hypothetical protein CBR_g23523 [Chara braunii])
TRINITY_DN3460_c0_g1	17.208	4.10501	2.44e-32	2.21e-31	yes	up	3.12	43.02	2.89	3.35	41.77	44.27	XP_005647657.1(3-phosphoshikimate 1-carboxyvinyltransferase [Coccomyxa subellipsoidea C-169] )
TRINITY_DN255_c0_g1	2.36302	1.24063	3.79e-32	3.42e-31	yes	up	51.285	96.38	52.48	50.09	95.45	97.31	XP_013900166.1(26S proteasome regulatory subunit T1 [Monoraphidium neglectum] )
TRINITY_DN372_c0_g1	3.3356	1.73795	4.08e-32	3.67e-31	yes	up	28.51	75.775	26.22	30.8	72.75	78.8	XP_001695337.1(predicted protein [Chlamydomonas reinhardtii])
TRINITY_DN5966_c0_g1	2.41604	1.27264	4.37e-32	3.93e-31	yes	up	62.685	120.61	65.13	60.24	122.53	118.69	GAQ82425.1(hypothetical protein KFL_001110020 [Klebsormidium nitens])
TRINITY_DN311_c0_g1	2.65497	1.4087	4.65e-32	4.18e-31	yes	up	40.335	85.25	39.15	41.52	85.32	85.18	GAQ91581.1(NADH-dehydrogenase [Klebsormidium nitens])
TRINITY_DN1843_c0_g1	2.73576	1.45194	5.52e-32	4.96e-31	yes	up	18.135	39.405	17.52	18.75	41.96	36.85	ABC42492.1(molybdenum cofactor biosynthesis protein Cnx1E [Chlamydomonas reinhardtii])
TRINITY_DN136_c0_g1	3.68921	1.88331	8.28e-32	7.42e-31	yes	up	25.6	75.285	25.94	25.26	80.46	70.11
TRINITY_DN2478_c0_g1	2.50435	1.32443	9.37e-32	8.38e-31	yes	up	91.265	182.61	90.22	92.31	174.91	190.31
TRINITY_DN3279_c0_g1	3.88967	1.95965	1.08e-31	9.66e-31	yes	up	16.58	51.365	14.94	18.22	55.93	46.8	XP_005646468.1(ubiquitinating enzyme [Coccomyxa subellipsoidea C-169] )
TRINITY_DN5955_c0_g1	2.6215	1.39039	1.35e-31	1.2e-30	yes	up	34.025	70.945	32.8	35.25	72.65	69.24	KXZ54185.1(hypothetical protein GPECTOR_5g280 [Gonium pectorale])
TRINITY_DN6188_c0_g1	3.84494	1.94296	2.76e-31	2.45e-30	yes	up	80.515	251.235	84.89	76.14	245.78	256.69	KXZ43313.1(hypothetical protein GPECTOR_94g635 [Gonium pectorale])
TRINITY_DN629_c0_g1	2.25132	1.17077	3.44e-31	3.04e-30	yes	up	53.11	95.025	53.14	53.08	91.14	98.91	ABC24962.1(plastid prenyated rab acceptor family protein, partial [Prototheca wickerhamii])
TRINITY_DN5400_c0_g1	2.15203	1.1057	4.57e-31	4.03e-30	yes	up	81.43	139.495	78.1	84.76	138.31	140.68
TRINITY_DN233_c0_g1	2.06349	1.04509	6.94e-31	6.09e-30	yes	up	40.995	67.11	43.42	38.57	66.55	67.67	XP_013903078.1(hypothetical protein MNEG_3903 [Monoraphidium neglectum] )
TRINITY_DN1512_c0_g1	10.5221	3.39535	9.09e-31	7.95e-30	yes	up	17.39	149.345	18.54	16.24	147.4	151.29	XP_013901992.1(hypothetical protein MNEG_4988 [Monoraphidium neglectum] )
TRINITY_DN868_c0_g1	3.25659	1.70336	9.4e-31	8.21e-30	yes	up	12.825	33.15	13.81	11.84	33.13	33.17	PRW55916.1(CBL-interacting serine threonine- kinase 3-like [Chlorella sorokiniana])
TRINITY_DN447_c0_g1	2.88691	1.52953	2.71e-30	2.35e-29	yes	up	4031.01	9247.26	3810.27	4251.74	8598.6	9895.93	XP_001699677.1(predicted protein [Chlamydomonas reinhardtii] )
TRINITY_DN557_c0_g2	7.20722	2.84944	4.22e-30	3.66e-29	yes	up	7.515	43.3	7.04	7.99	43.62	42.98
TRINITY_DN911_c0_g1	2.16206	1.1124	5.47e-30	4.71e-29	yes	up	40.125	107.57	41.21	39.04	111.52	103.62	PNW84044.1(hypothetical protein CHLRE_04g218900v5 [Chlamydomonas reinhardtii])
TRINITY_DN2185_c0_g1	2.09989	1.07031	6.23e-30	5.36e-29	yes	up	44.4	74.05	44.17	44.63	75.92	72.18	XP_003056983.1(predicted protein, partial [Micromonas pusilla CCMP1545] )
TRINITY_DN2300_c0_g1	2.71994	1.44358	7.78e-30	6.68e-29	yes	up	105.07	229.725	100.99	109.15	224.55	234.9	XP_005646392.1(NAD-dependent malate dehydrogenase [Coccomyxa subellipsoidea C-169] )
TRINITY_DN3175_c0_g1	2.13716	1.0957	1.96e-29	1.68e-28	yes	up	20.555	34.845	20.31	20.8	36.36	33.33	GAQ87274.1(ABC transporter [Klebsormidium nitens])
TRINITY_DN53_c0_g1	5.72946	2.5184	1.98e-29	1.69e-28	yes	up	16.4	78.665	15.53	17.27	76.46	80.87
TRINITY_DN2864_c0_g4	2.56307	1.35788	2.09e-29	1.79e-28	yes	up	21.805	44.38	22.56	21.05	45.86	42.9	RMZ52435.1(hypothetical protein APUTEX25_000014 [Auxenochlorella protothecoides])
TRINITY_DN6292_c0_g1	3.53437	1.82145	2.91e-29	2.47e-28	yes	up	21.825	61.475	19.41	24.24	60.52	62.43
TRINITY_DN5720_c0_g1	6.5943	2.72122	2.98e-29	2.52e-28	yes	up	4.365	22.9	4.51	4.22	23.74	22.06	PRW33017.1(valyl-tRNA synthetase [Chlorella sorokiniana])
TRINITY_DN1855_c0_g1	6.08041	2.60417	3.22e-29	2.73e-28	yes	up	10.19	49.425	11.26	9.12	53.38	45.47	GBG70751.1(hypothetical protein CBR_g8049 [Chara braunii])
TRINITY_DN329_c0_g1	2.47272	1.3061	3.64e-29	3.08e-28	yes	up	34.54	67.91	33.25	35.83	67.56	68.26	GBG85642.1(hypothetical protein CBR_g40371 [Chara braunii])
TRINITY_DN3915_c0_g1	2.61166	1.38497	4.67e-29	3.94e-28	yes	up	24.865	51.6	24.33	25.4	51.21	51.99	GAQ89131.1(threonyl-tRNA synthetase [Klebsormidium nitens])
TRINITY_DN4983_c0_g1	2.38	1.25096	5.69e-29	4.79e-28	yes	up	308.945	600.6	302.74	315.15	607.67	593.53	PNH10998.1(60S ribosomal protein L28-2 [Tetrabaena socialis])
TRINITY_DN1818_c0_g1	3.15602	1.6581	1.06e-28	8.88e-28	yes	up	55.965	139.54	54.98	56.95	139.52	139.56
TRINITY_DN205_c0_g1	3.29161	1.71879	1.31e-28	1.1e-27	yes	up	14.855	38.865	14.55	15.16	38.95	38.78	XP_007513438.1(SNF2 super family [Bathycoccus prasinos] )
TRINITY_DN3808_c0_g1	2.96765	1.56932	1.41e-28	1.18e-27	yes	up	18.87	44.49	19.55	18.19	42.64	46.34
TRINITY_DN2462_c0_g1	2.02647	1.01897	1.69e-28	1.41e-27	yes	up	111.235	179.665	108.67	113.8	179.13	180.2	XP_003082716.1(Ndr [Ostreococcus tauri] )
TRINITY_DN5871_c0_g1	2.00004	1.00003	4.06e-28	3.37e-27	yes	up	880.6	1455.69	860.02	901.18	1483.99	1427.4	GAQ87327.1(60S ribosomal protein L40 [Klebsormidium nitens])
TRINITY_DN1920_c0_g1	6.22654	2.63843	5.78e-28	4.77e-27	yes	up	9.13	45.31	10.73	7.53	44.24	46.38	GAQ86502.1(eukaryotic translation initiation factor eIF-3 subunit I [Klebsormidium nitens])
TRINITY_DN5341_c0_g1	3.64762	1.86696	5.79e-28	4.77e-27	yes	up	83.975	249.425	77.13	90.82	258.25	240.6	AAU93947.1(thioredoxin H [Helicosporidium sp. ex Simulium jonesi])
TRINITY_DN5532_c0_g1	6.35458	2.6678	7.43e-28	6.1e-27	yes	up	11.495	58.445	11.81	11.18	55.16	61.73
TRINITY_DN2727_c0_g1	2.3531	1.23456	1.18e-27	9.63e-27	yes	up	51.155	95.775	53.42	48.89	94.88	96.67	GAQ78336.1(phospholipase D [Klebsormidium nitens])
TRINITY_DN860_c0_g1	2.31276	1.20961	1.95e-27	1.58e-26	yes	up	53.285	98.075	52.51	54.06	95.13	101.02	GAQ80856.1(60S ribosomal protein L15 family protein [Klebsormidium nitens])
TRINITY_DN672_c0_g3	2.32396	1.21659	2.23e-27	1.81e-26	yes	up	130.485	243.125	125.07	135.9	236.88	249.37	GAQ88528.1(hypothetical protein KFL_004360100 [Klebsormidium nitens])
TRINITY_DN488_c0_g1	11.2789	3.49556	2.28e-27	1.85e-26	yes	up	11.25	102.875	12.28	10.22	98.16	107.59
TRINITY_DN6425_c0_g1	163.231	7.35077	2.34e-27	1.89e-26	yes	up	0.56	72.695	0.68	0.44	69.16	76.23	XP_011397488.1(Ribosome production factor 2-like protein [Auxenochlorella protothecoides] )
TRINITY_DN3938_c0_g2	3.03981	1.60398	3.66e-27	2.95e-26	yes	up	11.03	26.61	11.57	10.49	26.73	26.49	XP_005647459.1(hypothetical protein COCSUDRAFT_66452 [Coccomyxa subellipsoidea C-169] )
TRINITY_DN446_c0_g1	4.75825	2.25043	3.76e-27	3.03e-26	yes	up	28	107.3	25.56	30.44	104.29	110.31
TRINITY_DN1598_c0_g1	2.25529	1.17331	3.97e-27	3.19e-26	yes	up	38.765	69.475	37.48	40.05	67.81	71.14	YP_009138110.1(NADH dehydrogenase subunit 7 (mitochondrion) [Lobosphaera incisa] )
TRINITY_DN3821_c0_g1	6.03209	2.59266	6.9e-27	5.54e-26	yes	up	11.315	54.645	10.58	12.05	53.38	55.91	XP_002499647.1(kh-domain-containing protein [Micromonas commoda] )
TRINITY_DN1062_c0_g1	2.56448	1.35866	1.19e-26	9.5e-26	yes	up	17.5	35.635	17.01	17.99	36.98	34.29	PRW60435.1(fe-S cluster assembly factor chloroplastic [Chlorella sorokiniana])
TRINITY_DN2468_c0_g1	4.7104	2.23585	1.41e-26	1.13e-25	yes	up	46.89	179.94	43.94	49.84	195.89	163.99
TRINITY_DN3472_c0_g1	17.7591	4.15049	1.46e-26	1.17e-25	yes	up	2.575	36.49	3.02	2.13	34.67	38.31
TRINITY_DN3811_c0_g1	2.03295	1.02358	2.36e-26	1.87e-25	yes	up	28.39	45.79	27.82	28.96	45.54	46.04	KXZ45745.1(hypothetical protein GPECTOR_51g731 [Gonium pectorale])
TRINITY_DN442_c0_g1	2.34432	1.22917	2.75e-26	2.17e-25	yes	up	33.6	62.56	36.19	31.01	64.2	60.92	GAQ90518.1(Phosphofructokinase [Klebsormidium nitens])
TRINITY_DN6375_c0_g1	3.08475	1.62515	3.03e-26	2.39e-25	yes	up	18.61	45.65	19.52	17.7	46.71	44.59	GBG82518.1(hypothetical protein CBR_g34895 [Chara braunii])
TRINITY_DN5104_c0_g1	4.12415	2.0441	3.35e-26	2.63e-25	yes	up	34.225	113.535	35.25	33.2	120.31	106.76
TRINITY_DN5750_c0_g1	3.20967	1.68243	3.39e-26	2.67e-25	yes	up	19.705	50.345	20	19.41	51.74	48.95
TRINITY_DN23_c0_g2	3.49098	1.80363	3.95e-26	3.1e-25	yes	up	15.625	43.39	16.91	14.34	44.64	42.14
TRINITY_DN1897_c0_g1	2.4696	1.30428	7.17e-26	5.6e-25	yes	up	25.9	50.84	25.2	26.6	52.27	49.41	XP_002502032.1(predicted protein [Micromonas commoda] )
TRINITY_DN1426_c0_g4	3.48541	1.80133	7.97e-26	6.22e-25	yes	up	24.605	68.495	24.29	24.92	70.11	66.88	GAX85117.1(hypothetical protein CEUSTIGMA_g12537.t1 [Chlamydomonas eustigma])
TRINITY_DN3184_c0_g1	3.63032	1.8601	1.15e-25	8.91e-25	yes	up	24.34	70.51	26.06	22.62	68.14	72.88	GBG86867.1(hypothetical protein CBR_g42151 [Chara braunii])
TRINITY_DN1440_c0_g1	7.40405	2.88832	1.19e-25	9.24e-25	yes	up	3.545	20.865	3.51	3.58	20.45	21.28	PNW76851.1(hypothetical protein CHLRE_11g478950v5 [Chlamydomonas reinhardtii])
TRINITY_DN3605_c0_g1	77.5166	6.27643	1.89e-25	1.46e-24	yes	up	0.445	27.775	0.26	0.63	29.62	25.93	XP_022839879.1(Armadillo-type fold [Ostreococcus tauri] )
TRINITY_DN472_c0_g1	4.36428	2.12574	2.28e-25	1.76e-24	yes	up	8.715	30.26	8.38	9.05	31.73	28.79	XP_005849236.1(hypothetical protein CHLNCDRAFT_21466 [Chlorella variabilis] )
TRINITY_DN5148_c0_g1	2.08833	1.06235	2.38e-25	1.83e-24	yes	up	78.915	131.305	79.27	78.56	132.96	129.65	PSC69212.1(FAD-linked oxidase [Micractinium conductrix])
TRINITY_DN155_c0_g1	5.8057	2.53747	2.69e-25	2.06e-24	yes	up	13.21	60.57	13.67	12.75	59.85	61.29	GBG87348.1(hypothetical protein CBR_g45408 [Chara braunii])
TRINITY_DN2588_c0_g2	2.8363	1.50401	2.84e-25	2.18e-24	yes	up	34.055	77.02	30.95	37.16	78.12	75.92
TRINITY_DN1872_c0_g2	2.4185	1.27411	2.91e-25	2.22e-24	yes	up	26.55	51.01	27.1	26	50.18	51.84	GBG87079.1(hypothetical protein CBR_g44536 [Chara braunii])
TRINITY_DN173_c1_g1	5.40376	2.43396	4.58e-25	3.48e-24	yes	up	25.06	109.245	26.78	23.34	104.69	113.8
TRINITY_DN2436_c0_g2	3.52637	1.81818	4.61e-25	3.49e-24	yes	up	29.69	83.72	30.61	28.77	82.12	85.32
TRINITY_DN662_c0_g1	2.12792	1.08944	4.94e-25	3.74e-24	yes	up	53.175	89.9	57.67	48.68	91.67	88.13	GBG59064.1(hypothetical protein CBR_g24408 [Chara braunii])
TRINITY_DN5077_c0_g1	3.12873	1.64558	5.38e-25	4.06e-24	yes	up	18.86	46.94	19.99	17.73	49.26	44.62	XP_002503062.1(predicted protein, partial [Micromonas commoda] )
TRINITY_DN988_c0_g2	2.26709	1.18084	6.18e-25	4.64e-24	yes	up	19.945	35.89	18.2	21.69	36.46	35.32	XP_011400014.1(60S ribosomal protein L27 [Auxenochlorella protothecoides] )
TRINITY_DN1901_c0_g2	3.88512	1.95796	8.35e-25	6.26e-24	yes	up	5.735	17.68	5.88	5.59	18.19	17.17	XP_005650227.1(5-methylaminomethyl-2-thiouridylate-methyltransferase [Coccomyxa subellipsoidea C-169] )
TRINITY_DN3256_c0_g2	3.87804	1.95533	1e-24	7.47e-24	yes	up	19.695	60.99	16.91	22.48	58.59	63.39	XP_003075014.2(Peptidyl-prolyl cis-trans isomerase,FKBP-type,domain [Ostreococcus tauri] )
TRINITY_DN6345_c0_g1	4.59538	2.20018	1.35e-24	1.01e-23	yes	up	12.27	44.985	12.34	12.2	50.56	39.41
TRINITY_DN3929_c0_g1	4.74186	2.24545	1.66e-24	1.23e-23	yes	up	10.38	39.24	10.24	10.52	37.99	40.49	PNW87815.1(hypothetical protein CHLRE_01g003200v5 [Chlamydomonas reinhardtii])
TRINITY_DN169_c0_g1	2.66465	1.41395	1.93e-24	1.43e-23	yes	up	43.385	92.235	44.52	42.25	94.6	89.87	GAQ81442.1(CYCLIN D [Klebsormidium nitens])
TRINITY_DN5150_c0_g1	2.56749	1.36036	2.21e-24	1.63e-23	yes	up	69	141.76	69.21	68.79	137.6	145.92	XP_001690043.1(serine/threonine protein kinase 19 [Chlamydomonas reinhardtii])
TRINITY_DN15_c0_g1	2.57755	1.366	2.66e-24	1.96e-23	yes	up	31.505	70.275	32.42	30.59	73.66	66.89	GBF90549.1(adenosine kinase-like [Raphidocelis subcapitata])
TRINITY_DN1684_c0_g1	2.1533	1.10655	2.76e-24	2.03e-23	yes	up	104.65	180.16	102.39	106.91	184.97	175.35	GAQ82921.1(lysophosphatidic acid acyltransferase [Klebsormidium nitens])
TRINITY_DN1818_c0_g5	8.43983	3.07721	3.02e-24	2.22e-23	yes	up	4.58	30.855	4.16	5	27.73	33.98	GAX81002.1(hypothetical protein CEUSTIGMA_g8437.t1 [Chlamydomonas eustigma])
TRINITY_DN1824_c0_g1	4.78734	2.25922	3.06e-24	2.25e-23	yes	up	20.405	78.52	18.6	22.21	80.82	76.22	GBF98202.1(hypothetical protein Rsub_10702 [Raphidocelis subcapitata])
TRINITY_DN3324_c0_g1	3.80482	1.92783	4.02e-24	2.94e-23	yes	up	25.705	78.305	25.48	25.93	77.82	78.79	XP_005651143.1(hypothetical protein COCSUDRAFT_32225 [Coccomyxa subellipsoidea C-169] )
TRINITY_DN1424_c0_g1	3.56531	1.83403	4.17e-24	3.06e-23	yes	up	10.81	30.66	9.61	12.01	30.81	30.51	GAQ85021.1(RNAse L inhibitor [Klebsormidium nitens])
TRINITY_DN2828_c0_g1	6.80996	2.76765	4.54e-24	3.32e-23	yes	up	21.54	119.145	23.66	19.42	120.08	118.21
TRINITY_DN5389_c0_g1	3.23021	1.69163	5.25e-24	3.83e-23	yes	up	30.285	78.155	31.3	29.27	80.88	75.43	GAQ90367.1(pseudouridine synthase family protein [Klebsormidium nitens])
TRINITY_DN1929_c0_g1	5.51242	2.46268	5.43e-24	3.96e-23	yes	up	7.5	32.98	7.19	7.81	34.03	31.93	GAQ89952.1(hypothetical protein KFL_005810050 [Klebsormidium nitens])
TRINITY_DN4069_c0_g1	2.32664	1.21825	5.79e-24	4.21e-23	yes	up	6.35	11.71	6.15	6.55	11.69	11.73	GAQ80498.1(Vacuolar protein sorting-associated protein [Klebsormidium nitens])
TRINITY_DN2747_c0_g1	2.28401	1.19157	6.74e-24	4.89e-23	yes	up	27.385	49.665	28.3	26.47	48.52	50.81	PSC71478.1(GTP-binding chloroplastic [Micractinium conductrix])
TRINITY_DN1215_c0_g2	5.93986	2.57043	8.17e-24	5.91e-23	yes	up	10.215	48.505	11.43	9	49.66	47.35	PRW61508.1(Histidinol-phosphate aminotransferase chloroplastic [Chlorella sorokiniana])
TRINITY_DN6393_c0_g1	2.94433	1.55794	8.92e-24	6.44e-23	yes	up	22.815	53.43	24.96	20.67	56.07	50.79	GAQ81440.1(Hypothetical protein KFL_000800180 [Klebsormidium nitens])
TRINITY_DN2985_c0_g1	10.8822	3.4439	9.08e-24	6.54e-23	yes	up	1.535	13.31	1.41	1.66	13.76	12.86	OUS46258.1(putative adenosylmethion [Ostreococcus tauri])
TRINITY_DN2822_c0_g1	2.07522	1.05326	1.13e-23	8.1e-23	yes	up	29.475	46.315	29.79	29.16	47.57	45.06
TRINITY_DN3653_c0_g1	4.10348	2.03685	1.45e-23	1.05e-22	yes	up	6.595	21.54	6.69	6.5	20.84	22.24	GAX76890.1(hypothetical protein CEUSTIGMA_g4336.t1 [Chlamydomonas eustigma])
TRINITY_DN5488_c0_g1	2.26658	1.18052	1.47e-23	1.06e-22	yes	up	23.115	41.585	24.67	21.56	42.76	40.41	PNW86154.1(hypothetical protein CHLRE_02g075150v5 [Chlamydomonas reinhardtii] )
TRINITY_DN1091_c0_g1	2.24011	1.16357	1.53e-23	1.1e-22	yes	up	38.09	67.81	40.02	36.16	72.85	62.77	GAQ91068.1(carbamoyl phosphate synthetase B [Klebsormidium nitens])
TRINITY_DN3640_c0_g1	4.41165	2.14132	1.77e-23	1.27e-22	yes	up	5.795	20.285	6.24	5.35	19.26	21.31	GBG75999.1(hypothetical protein CBR_g21240 [Chara braunii])
TRINITY_DN1287_c0_g3	4.99908	2.32166	1.96e-23	1.4e-22	yes	up	11.89	47.525	10.97	12.81	45.28	49.77	XP_011401592.1(Lysophosphatidic acid phosphatase type 6 [Auxenochlorella protothecoides] )
TRINITY_DN5240_c0_g1	2.51252	1.32913	2.19e-23	1.56e-22	yes	up	23.585	47.09	24.02	23.15	46.45	47.73	XP_005647699.1(hypothetical protein COCSUDRAFT_29142 [Coccomyxa subellipsoidea C-169] )
TRINITY_DN3661_c0_g2	2.15797	1.10967	2.25e-23	1.6e-22	yes	up	24.17	41.39	25.22	23.12	42	40.78	GAQ81858.1(DNA-directed RNA polymerase I large subunit [Klebsormidium nitens])
TRINITY_DN1096_c0_g1	2.80552	1.48827	2.29e-23	1.63e-22	yes	up	20.945	46.75	20.77	21.12	48.78	44.72	XP_013906013.1(Tetratricopeptide repeat protein 1 [Monoraphidium neglectum] )
TRINITY_DN994_c0_g1	2.03398	1.02431	2.33e-23	1.66e-22	yes	up	75.66	122.455	80.58	70.74	124.15	120.76	XP_005645300.1(ribosomal protein S2 [Coccomyxa subellipsoidea C-169] )
TRINITY_DN1533_c0_g1	4.04048	2.01453	2.5e-23	1.78e-22	yes	up	8.305	26.705	8.12	8.49	27.67	25.74	PNH01664.1(Dihydrolipoyl dehydrogenase, mitochondrial [Tetrabaena socialis])
TRINITY_DN1772_c0_g1	9.97665	3.31856	2.61e-23	1.85e-22	yes	up	3.565	28.49	2.38	4.75	30.64	26.34	GAQ90060.1(RNA methyltransferase family protein [Klebsormidium nitens])
TRINITY_DN17_c0_g2	5.77018	2.52862	3.04e-23	2.15e-22	yes	up	5.775	26.565	5.14	6.41	27.25	25.88	GAQ86158.1(cysteinyl-tRNA synthetase [Klebsormidium nitens])
TRINITY_DN1121_c0_g1	2.27417	1.18534	3.21e-23	2.27e-22	yes	up	32.76	59.22	32.3	33.22	58.6	59.84	GAQ83196.1(glycerol-3-phosphate O-acyltransferase 3/4 [Klebsormidium nitens])
TRINITY_DN3798_c0_g1	5.02451	2.32898	3.22e-23	2.27e-22	yes	up	8.4	33.69	7.28	9.52	34.55	32.83	XP_003063860.1(predicted protein [Micromonas pusilla CCMP1545] )
TRINITY_DN1805_c0_g1	5.63852	2.49532	3.23e-23	2.28e-22	yes	up	9.85	44.425	9.51	10.19	46.14	42.71	GAQ83173.1(hypothetical protein KFL_001380150 [Klebsormidium nitens])
TRINITY_DN6062_c0_g1	3.66459	1.87365	3.78e-23	2.66e-22	yes	up	18.365	53.71	16.52	20.21	52.83	54.59
TRINITY_DN5701_c0_g1	2.41772	1.27365	4.2e-23	2.95e-22	yes	up	22.475	43.165	23.1	21.85	43.81	42.52	GAQ88535.1(putative SNF2 family DNA repair protein [Klebsormidium nitens])
TRINITY_DN3835_c0_g1	17.7985	4.15369	4.26e-23	2.98e-22	yes	up	1.155	16.325	1.28	1.03	16.46	16.19	XP_001419999.1(predicted protein [Ostreococcus lucimarinus CCE9901] )
TRINITY_DN5676_c0_g1	6.95908	2.7989	4.37e-23	3.06e-22	yes	up	2.98	16.46	3.32	2.64	16.32	16.6	GAQ84638.1(WD40-repeat-containing subunit of the 18S rRNA processing complex [Klebsormidium nitens])
TRINITY_DN668_c0_g2	8.31436	3.0556	5.62e-23	3.92e-22	yes	up	8.33	55.695	7.7	8.96	50.56	60.83
TRINITY_DN3439_c0_g1	2.05352	1.0381	5.78e-23	4.03e-22	yes	up	61.465	100.445	59.33	63.6	99.39	101.5	GAQ83873.1(Glutathione S-transferase family protein [Klebsormidium nitens])
TRINITY_DN6093_c0_g1	4.38024	2.13101	6.03e-23	4.2e-22	yes	up	14.965	52.375	14.49	15.44	50.42	54.33	XP_001420609.1(predicted protein [Ostreococcus lucimarinus CCE9901] )
TRINITY_DN642_c0_g1	6.15487	2.62173	6.85e-23	4.75e-22	yes	up	6.43	31.565	6.21	6.65	29.22	33.91
TRINITY_DN5684_c0_g1	2.02209	1.01585	7.63e-23	5.28e-22	yes	up	80.855	130.3	79.06	82.65	132.61	127.99	QBB20001.1(heat shock protein hsp70-A1 [Ettlia sp. YC001])
TRINITY_DN32_c0_g1	2.01483	1.01066	9.13e-23	6.31e-22	yes	up	84.235	136.105	84.34	84.13	142.38	129.83	GBG74250.1(hypothetical protein CBR_g17960 [Chara braunii])
TRINITY_DN1770_c0_g1	9.49463	3.24711	1.05e-22	7.23e-22	yes	up	2.315	17.495	2.35	2.28	17.81	17.18	XP_002504860.1(anion exchanger family [Micromonas commoda] )
TRINITY_DN1274_c0_g1	2.07717	1.05462	2.42e-22	1.66e-21	yes	up	28.715	47.35	29.67	27.76	48.8	45.9	XP_002507337.1(molybdopterin biosynthesis protein CNX3 [Micromonas commoda] )
TRINITY_DN1844_c0_g1	10.9825	3.45714	2.52e-22	1.73e-21	yes	up	2.435	21.38	2.16	2.71	22.42	20.34	PSC68109.1(ROOT HAIR DEFECTIVE 3 [Micractinium conductrix])
TRINITY_DN1253_c0_g1	5.79781	2.53551	2.93e-22	2e-21	yes	up	7.19	33.205	8.69	5.69	34.76	31.65	XP_001418426.1(predicted protein, partial [Ostreococcus lucimarinus CCE9901] )
TRINITY_DN1351_c0_g1	2.21175	1.14519	3.53e-22	2.41e-21	yes	up	30.355	53.315	32.35	28.36	53.8	52.83	XP_001416369.1(predicted protein [Ostreococcus lucimarinus CCE9901] )
TRINITY_DN107_c0_g2	2.54388	1.34703	3.72e-22	2.53e-21	yes	up	13.9	28.07	13.24	14.56	31.49	24.65	KXZ45673.1(hypothetical protein GPECTOR_52g70 [Gonium pectorale])
TRINITY_DN701_c0_g1	2.21733	1.14882	4.18e-22	2.85e-21	yes	up	162.57	290.52	154.42	170.72	301.33	279.71
TRINITY_DN3545_c0_g1	3.12096	1.64199	6.6e-22	4.47e-21	yes	up	18.095	44.965	15.44	20.75	44.54	45.39	GAQ90336.1(Glutamine phosphoribosylpyrophosphate amidotransferase [Klebsormidium nitens])
TRINITY_DN5093_c0_g1	3.42815	1.77743	6.75e-22	4.57e-21	yes	up	21.82	59.705	22.64	21	61.68	57.73	XP_003081626.1(tRNA-splicing ligase, RtcB [Ostreococcus tauri] )
TRINITY_DN5475_c0_g1	8.06557	3.01178	7.94e-22	5.35e-21	yes	up	5.235	33.805	4.63	5.84	35.63	31.98	XP_005649419.1(Rh-like protein/ammonium transporter [Coccomyxa subellipsoidea C-169] )
TRINITY_DN909_c1_g1	11.8667	3.56885	1.43e-21	9.57e-21	yes	up	2.56	24.27	2.09	3.03	21.99	26.55
TRINITY_DN5516_c0_g1	2.5866	1.37106	1.84e-21	1.23e-20	yes	up	57.68	119.105	64.76	50.6	120.74	117.47	GAQ80207.1(mitochondrial processing peptidase [Klebsormidium nitens])
TRINITY_DN3886_c0_g1	2.6487	1.40529	3.28e-21	2.19e-20	yes	up	31.5	66.52	30.32	32.68	67.37	65.67	GAQ83533.1(Cyclin [Klebsormidium nitens])
TRINITY_DN5956_c0_g1	3.22627	1.68987	3.81e-21	2.53e-20	yes	up	20.635	53.1	18.47	22.8	53.55	52.65	QBB20005.1(heat shock protein hsp70-C1 [Ettlia sp. YC001])
TRINITY_DN1442_c0_g2	2.17658	1.12206	4.05e-21	2.68e-20	yes	up	33.775	58.435	33	34.55	57.76	59.11	XP_005651156.1(ribosomal protein L14b/L23e [Coccomyxa subellipsoidea C-169] )
TRINITY_DN2041_c0_g1	3.34133	1.74042	4.32e-21	2.86e-20	yes	up	8.905	23.645	9.27	8.54	23.46	23.83	XP_003057895.1(predicted protein, partial [Micromonas pusilla CCMP1545] )
TRINITY_DN2081_c0_g1	5.51267	2.46275	4.91e-21	3.24e-20	yes	up	6.965	30.67	5.85	8.08	32.48	28.86	GBG84560.1(hypothetical protein CBR_g38842 [Chara braunii])
TRINITY_DN3464_c0_g1	3.15758	1.65882	5.02e-21	3.31e-20	yes	up	26.825	67.69	26.05	27.6	71.58	63.8	XP_005851154.1(hypothetical protein CHLNCDRAFT_137765 [Chlorella variabilis] )
TRINITY_DN1029_c0_g1	4.25186	2.0881	5.43e-21	3.57e-20	yes	up	8.27	28.01	7.92	8.62	27.71	28.31	PRW56656.1(ribosomal RNA methyltransferase NOP2 [Chlorella sorokiniana])
TRINITY_DN5931_c0_g1	2.46201	1.29983	5.44e-21	3.57e-20	yes	up	27.325	53.515	24.58	30.07	53.54	53.49	XP_013892439.1(rRNA 2'-O-methyltransferase fibrillarin [Monoraphidium neglectum] )
TRINITY_DN5276_c0_g1	3.0244	1.59665	5.56e-21	3.65e-20	yes	up	33.535	81.15	31.05	36.02	82.86	79.44	XP_005642788.1(eukaryotic release factor 1 [Coccomyxa subellipsoidea C-169] )
TRINITY_DN1041_c0_g1	2.0999	1.07032	6.33e-21	4.14e-20	yes	up	25.24	42.08	25.37	25.11	42.78	41.38
TRINITY_DN2596_c0_g2	2.20596	1.14141	7.58e-21	4.95e-20	yes	up	27.435	48.065	28.54	26.33	48.12	48.01	GBG74473.1(hypothetical protein CBR_g18883 [Chara braunii])
TRINITY_DN227_c0_g1	2.69208	1.42872	1.2e-20	7.84e-20	yes	up	91.345	198.5	84.34	98.35	193.22	203.78
TRINITY_DN3365_c0_g1	3.75788	1.90992	1.66e-20	1.08e-19	yes	up	16.07	48.215	16.27	15.87	50.51	45.92
TRINITY_DN2539_c0_g1	2.91401	1.54301	1.68e-20	1.1e-19	yes	up	11.57	26.795	10.54	12.6	27.51	26.08	KXZ48953.1(hypothetical protein GPECTOR_24g243 [Gonium pectorale])
TRINITY_DN206_c0_g1	2.22595	1.15442	1.8e-20	1.17e-19	yes	up	21.455	37.925	20.49	22.42	38.18	37.67	GAQ84359.1(P-loop containing nucleoside triphosphate hydrolases superfamily protein [Klebsormidium nitens])
TRINITY_DN4525_c0_g2	4.5233	2.17737	2.52e-20	1.63e-19	yes	up	13.415	48.5	14.55	12.28	49.7	47.3	GAQ88288.1(SUMO protease [Klebsormidium nitens])
TRINITY_DN2276_c0_g1	2.7635	1.4665	2.83e-20	1.83e-19	yes	up	64.315	142.985	61.65	66.98	151.13	134.84
TRINITY_DN2371_c0_g1	2.7382	1.45323	3.24e-20	2.09e-19	yes	up	9.8	21.29	10.46	9.14	19.98	22.6
TRINITY_DN1939_c0_g1	7.67569	2.9403	3.86e-20	2.49e-19	yes	up	4.66	28.495	5.36	3.96	26.85	30.14
TRINITY_DN5715_c0_g1	2.02884	1.02065	4.69e-20	3.02e-19	yes	up	42.17	68.015	42.1	42.24	68.86	67.17	PRW57597.1(Diphthamide biosynthesis 1 [Chlorella sorokiniana])
TRINITY_DN1085_c0_g1	2.58041	1.3676	4.72e-20	3.04e-19	yes	up	49.525	102.245	46.89	52.16	103.79	100.7	RMZ54990.1(hypothetical protein APUTEX25_000507 [Auxenochlorella protothecoides])
TRINITY_DN3891_c0_g1	2.95807	1.56466	4.89e-20	3.14e-19	yes	up	16.93	39.79	19.45	14.41	40.56	39.02	XP_002500871.1(predicted protein [Micromonas commoda] )
TRINITY_DN5242_c0_g1	3.53152	1.82029	6.22e-20	3.99e-19	yes	up	48.36	137.94	50.92	45.8	131.57	144.31
TRINITY_DN3083_c0_g1	2.00529	1.00381	6.77e-20	4.33e-19	yes	up	295.385	481.525	299.17	291.6	487.26	475.79	KXZ51623.1(hypothetical protein GPECTOR_12g587 [Gonium pectorale])
TRINITY_DN2553_c0_g2	3.11227	1.63797	8.07e-20	5.16e-19	yes	up	30.82	76.75	27.03	34.61	82.03	71.47	PRW60040.1(RNA binding isoform B [Chlorella sorokiniana] )
TRINITY_DN1399_c0_g1	2.86364	1.51785	9.85e-20	6.29e-19	yes	up	40.84	93.52	44.57	37.11	95.74	91.3
TRINITY_DN5483_c0_g1	2.14309	1.09969	1.01e-19	6.44e-19	yes	up	98.44	168.905	101.69	95.19	174.44	163.37	XP_002955598.1(hypothetical protein VOLCADRAFT_109319 [Volvox carteri f. nagariensis] )
TRINITY_DN572_c0_g1	2.55056	1.35082	1.17e-19	7.45e-19	yes	up	22.82	46.31	21.19	24.45	46.14	46.48
TRINITY_DN1593_c0_g1	3.07926	1.62258	1.23e-19	7.8e-19	yes	up	9.93	24.28	10.91	8.95	24.96	23.6
TRINITY_DN579_c0_g1	2.50767	1.32635	1.35e-19	8.55e-19	yes	up	48.51	96.975	54.18	42.84	94.62	99.33	XP_005847261.1(hypothetical protein CHLNCDRAFT_35566 [Chlorella variabilis] )
TRINITY_DN4403_c0_g1	2.45184	1.29386	1.78e-19	1.13e-18	yes	up	16.61	32.35	17.27	15.95	34.18	30.52	GAQ82246.1(hypothetical protein KFL_001050100 [Klebsormidium nitens])
TRINITY_DN2115_c0_g1	6.06279	2.59998	2.12e-19	1.34e-18	yes	up	2.8	13.48	2.98	2.62	13.39	13.57
TRINITY_DN3839_c0_g1	2.23778	1.16207	2.14e-19	1.35e-18	yes	up	23.15	41.115	25.25	21.05	40.74	41.49	XP_003062761.1(predicted protein [Micromonas pusilla CCMP1545] )
TRINITY_DN614_c0_g1	6.14045	2.61834	2.14e-19	1.35e-18	yes	up	10.755	53.17	9.29	12.22	55.33	51.01
TRINITY_DN989_c0_g1	2.62303	1.39123	2.54e-19	1.6e-18	yes	up	31.415	65.74	29.63	33.2	68.33	63.15	XP_013897490.1(Phosphate-repressible phosphate permease [Monoraphidium neglectum] )
TRINITY_DN3501_c0_g1	2.53171	1.34011	2.98e-19	1.87e-18	yes	up	29.16	58.775	29.61	28.71	56.76	60.79	GAQ93434.1(Fatty Acid 2-hydroxylase [Klebsormidium nitens])
TRINITY_DN1455_c0_g2	3.38953	1.76109	3.13e-19	1.96e-18	yes	up	12.585	33.97	11.7	13.47	32.51	35.43	GAQ79971.1(Pseudouridine synthase family protein [Klebsormidium nitens])
TRINITY_DN1159_c0_g1	2.62906	1.39454	3.68e-19	2.31e-18	yes	up	40.225	84.435	41.56	38.89	80.9	87.97	GBG70223.1(hypothetical protein CBR_g6354 [Chara braunii])
TRINITY_DN5227_c0_g1	2.87109	1.5216	4.18e-19	2.61e-18	yes	up	30.26	69.395	30.86	29.66	70.15	68.64	KXZ54029.1(hypothetical protein GPECTOR_5g139 [Gonium pectorale])
TRINITY_DN2128_c0_g1	18.6603	4.2219	4.78e-19	2.98e-18	yes	up	1.165	17.355	0.98	1.35	18.08	16.63	GAQ88796.1(RNA polymerase I specific transcription initiation factor RRN3 family protein [Klebsormidium nitens])
TRINITY_DN5095_c0_g1	2.46286	1.30034	6.7e-19	4.15e-18	yes	up	83.04	164.34	88.13	77.95	169.07	159.61	KXZ55885.1(hypothetical protein GPECTOR_2g1436 [Gonium pectorale])
TRINITY_DN4116_c0_g1	2.98924	1.57978	6.75e-19	4.18e-18	yes	up	16.975	40.425	15.84	18.11	41.44	39.41
TRINITY_DN5479_c0_g1	12.796	3.67762	7.84e-19	4.84e-18	yes	up	2.97	30.345	3.79	2.15	32.23	28.46	XP_003062961.1(predicted protein, partial [Micromonas pusilla CCMP1545] )
TRINITY_DN4362_c0_g1	4.18803	2.06627	8.42e-19	5.19e-18	yes	up	6.31	21.01	5.64	6.98	20.17	21.85	PNW73926.1(hypothetical protein CHLRE_13g578451v5 [Chlamydomonas reinhardtii])
TRINITY_DN3323_c0_g1	13.3497	3.73874	1.08e-18	6.62e-18	yes	up	1.07	11.345	1.21	0.93	10.49	12.2
TRINITY_DN5334_c0_g1	2.74324	1.45588	1.8e-18	1.11e-17	yes	up	19.045	41.6	18.42	19.67	42.21	40.99	GAQ88533.1(K+-channel ERG and related proteins [Klebsormidium nitens])
TRINITY_DN313_c0_g2	5.4699	2.45152	2.36e-18	1.44e-17	yes	up	15.19	69.105	16.01	14.37	76.58	61.63	GBG67893.1(hypothetical protein CBR_g1012 [Chara braunii])
TRINITY_DN1263_c0_g1	3.13496	1.64845	3.48e-18	2.11e-17	yes	up	14.645	36.57	13.73	15.56	36.05	37.09	XP_001420741.1(predicted protein [Ostreococcus lucimarinus CCE9901] )
TRINITY_DN4894_c0_g1	2.04631	1.03302	4.26e-18	2.57e-17	yes	up	29.43	47.82	30.33	28.53	46.46	49.18	GAQ85247.1(hypothetical protein KFL_002260030 [Klebsormidium nitens])
TRINITY_DN2554_c0_g2	4.56298	2.18998	4.27e-18	2.58e-17	yes	up	4.62	16.785	3.6	5.64	18.16	15.41	GAQ85205.1(NOL1/NOP2/sun family protein [Klebsormidium nitens])
TRINITY_DN1386_c0_g2	3.27241	1.71035	4.51e-18	2.72e-17	yes	up	6.14	15.945	6.13	6.15	16.09	15.8	RMZ57560.1(hypothetical protein APUTEX25_001760, partial [Auxenochlorella protothecoides])
TRINITY_DN5461_c0_g1	6.10589	2.6102	6.77e-18	4.05e-17	yes	up	5.22	25.435	4.5	5.94	23.56	27.31
TRINITY_DN1815_c0_g1	2.25204	1.17123	6.89e-18	4.12e-17	yes	up	13.655	24.405	13.24	14.07	23.79	25.02	GBF90920.1(ABC transporter F family member-like [Raphidocelis subcapitata])
TRINITY_DN927_c0_g1	2.32154	1.21508	6.9e-18	4.12e-17	yes	up	21.99	40.545	24.18	19.8	42.32	38.77
TRINITY_DN5900_c0_g1	5.71451	2.51463	7.59e-18	4.52e-17	yes	up	6.8	31.035	7.08	6.52	29.2	32.87	GAQ78434.1(ubiquitin [Klebsormidium nitens])
TRINITY_DN867_c1_g1	178.427	7.47919	1.01e-17	5.98e-17	yes	up	2.435	357.935	4.87	0	339.5	376.37
TRINITY_DN841_c0_g1	2.95219	1.56179	1.08e-17	6.43e-17	yes	up	22.97	54.12	21.57	24.37	53.17	55.07	GAX80527.1(hypothetical protein CEUSTIGMA_g7965.t1 [Chlamydomonas eustigma])
TRINITY_DN502_c0_g2	2.7855	1.47794	1.22e-17	7.25e-17	yes	up	18.685	41.425	19.41	17.96	40.47	42.38	GBG62880.1(hypothetical protein CBR_g34252 [Chara braunii])
TRINITY_DN4170_c0_g1	4.09103	2.03246	1.55e-17	9.15e-17	yes	up	14.28	46.69	14.9	13.66	43.71	49.67	GAQ85965.1(putative DnaJ protein [Klebsormidium nitens])
TRINITY_DN3558_c0_g1	2.4567	1.29672	1.57e-17	9.2e-17	yes	up	18.14	35.395	20.09	16.19	35.99	34.8	XP_007508709.1(predicted protein [Bathycoccus prasinos] )
TRINITY_DN5399_c0_g1	3.56222	1.83278	1.88e-17	1.1e-16	yes	up	42.925	123.95	41.26	44.59	135.22	112.68	GAX74140.1(hypothetical protein CEUSTIGMA_g1589.t1 [Chlamydomonas eustigma])
TRINITY_DN6056_c0_g1	3.28295	1.71499	4.06e-17	2.36e-16	yes	up	9.51	24.815	9.99	9.03	26.18	23.45	XP_001417637.1(predicted protein [Ostreococcus lucimarinus CCE9901] )
TRINITY_DN1544_c0_g2	2.08825	1.0623	8.69e-17	5.03e-16	yes	up	27.345	45.365	24.16	30.53	47.21	43.52	ALD82617.1(hypothetical protein, partial [Platydorina caudata])
TRINITY_DN208_c0_g2	8.18974	3.03382	1.19e-16	6.84e-16	yes	up	4.665	30.745	3.12	6.21	34.48	27.01
TRINITY_DN1539_c0_g2	2.15687	1.10894	1.27e-16	7.34e-16	yes	up	37.185	63.78	40.75	33.62	66.15	61.41	XP_005643681.1(Pkinase-domain-containing protein, partial [Coccomyxa subellipsoidea C-169] )
TRINITY_DN3459_c0_g2	2.44262	1.28843	1.49e-16	8.57e-16	yes	up	7.97	15.45	7.53	8.41	16.5	14.4
TRINITY_DN1584_c0_g1	3.13528	1.64859	1.66e-16	9.53e-16	yes	up	7.93	19.755	8.04	7.82	19.65	19.86
TRINITY_DN634_c0_g2	2.59791	1.37735	1.98e-16	1.13e-15	yes	up	42.5	88.265	41.23	43.77	80.36	96.17	XP_005849240.1(hypothetical protein CHLNCDRAFT_30526 [Chlorella variabilis] )
TRINITY_DN725_c0_g1	2.04403	1.03141	3.05e-16	1.74e-15	yes	up	69.825	113.99	71.1	68.55	117.63	110.35	PSC71451.1(thioredoxin peroxidase [Micractinium conductrix])
TRINITY_DN5932_c0_g1	2.5406	1.34517	3.07e-16	1.75e-15	yes	up	50.245	102.395	47.3	53.19	105.47	99.32	XP_002949635.1(hypothetical protein VOLCADRAFT_120780 [Volvox carteri f. nagariensis] )
TRINITY_DN1272_c0_g1	2.62597	1.39285	3.08e-16	1.76e-15	yes	up	13.99	29.2	13.98	14	28.23	30.17	GAQ88881.1(endoglycoceramidase [Klebsormidium nitens])
TRINITY_DN2023_c0_g2	2.97075	1.57082	3.29e-16	1.87e-15	yes	up	51.135	112.52	51.25	51.02	109.75	115.29
TRINITY_DN6259_c0_g1	4.22091	2.07755	3.91e-16	2.22e-15	yes	up	8.315	27.99	8.58	8.05	29.49	26.49	PSC67734.1(CTP synthase [Micractinium conductrix])
TRINITY_DN2421_c0_g1	3.32564	1.73363	4.59e-16	2.6e-15	yes	up	18.89	50.25	16.31	21.47	51.65	48.85	GAQ78266.1(S-type anion channel [Klebsormidium nitens])
TRINITY_DN6380_c0_g1	3.14948	1.65511	8.23e-16	4.63e-15	yes	up	11.05	27.675	11.43	10.67	26.01	29.34	XP_001419457.1(predicted protein [Ostreococcus lucimarinus CCE9901] )
TRINITY_DN595_c0_g1	3.49724	1.80621	8.85e-16	4.97e-15	yes	up	25.79	73.72	26.11	25.47	77.47	69.97	PSC76312.1(DUF3099 domain-containing [Micractinium conductrix])
TRINITY_DN4659_c0_g1	3.94115	1.97862	1.11e-15	6.21e-15	yes	up	5.715	17.92	5.3	6.13	17.33	18.51	GBG88060.1(hypothetical protein CBR_g46429 [Chara braunii])
TRINITY_DN1217_c0_g1	2.10274	1.07227	1.36e-15	7.6e-15	yes	up	12.505	20.865	12.2	12.81	22.26	19.47	XP_007510082.1(DNA replication helicase Dna2 [Bathycoccus prasinos] )
TRINITY_DN3703_c0_g1	6.58082	2.71827	1.6e-15	8.91e-15	yes	up	4.235	22.2	4.6	3.87	19.85	24.55	XP_007514595.1(predicted protein [Bathycoccus prasinos] )
TRINITY_DN5127_c0_g1	17.3174	4.11415	1.7e-15	9.45e-15	yes	up	1.535	21.385	1.05	2.02	23.15	19.62	GBG61817.1(hypothetical protein CBR_g23775 [Chara braunii])
TRINITY_DN1782_c0_g3	2.51632	1.33132	2.17e-15	1.2e-14	yes	up	8.57	17.115	8.68	8.46	18.26	15.97	GAQ78702.1(N-acetyltransferase 10 [Klebsormidium nitens])
TRINITY_DN24_c1_g4	6.31072	2.65781	2.24e-15	1.24e-14	yes	up	43.99	231.32	54.47	33.51	245.01	217.63
TRINITY_DN444_c0_g2	2.34899	1.23204	3.53e-15	1.94e-14	yes	up	13.885	25.935	12.61	15.16	26.3	25.57	PRW21022.1(Mitogen-activated kinase 17 [Chlorella sorokiniana])
TRINITY_DN5791_c0_g1	3.86188	1.9493	4.11e-15	2.25e-14	yes	up	8.25	25.355	8.38	8.12	23.63	27.08	GBG72803.1(hypothetical protein CBR_g12371 [Chara braunii])
TRINITY_DN1131_c0_g1	2.42307	1.27684	4.61e-15	2.52e-14	yes	up	33.57	63.865	35.24	31.9	64.4	63.33	CBL93634.1(mitochondrial chaperonin 60 precursor [Chlamydomonas reinhardtii] )
TRINITY_DN3170_c0_g1	2.4722	1.30579	4.95e-15	2.7e-14	yes	up	43.355	85.52	34.66	52.05	83.27	87.77
TRINITY_DN1732_c0_g1	3.06673	1.6167	5.22e-15	2.84e-14	yes	up	9.91	24.175	9.81	10.01	24.47	23.88	XP_003062941.1(predicted protein [Micromonas pusilla CCMP1545] )
TRINITY_DN749_c0_g1	2.26003	1.17634	5.37e-15	2.92e-14	yes	up	125.305	229.6	118.28	132.33	228.03	231.17	XP_011398421.1(Uncharacterized protein F751_0552 [Auxenochlorella protothecoides] )
TRINITY_DN4310_c0_g1	3.24114	1.6965	6.05e-15	3.28e-14	yes	up	11.93	30.805	12.39	11.47	32.41	29.2	PRW58599.1(cystathionine gamma-synthase [Chlorella sorokiniana])
TRINITY_DN4607_c0_g1	2.35823	1.2377	6.77e-15	3.67e-14	yes	up	15.365	28.79	15.52	15.21	28.88	28.7	XP_005643759.1(hypothetical protein COCSUDRAFT_59699 [Coccomyxa subellipsoidea C-169] )
TRINITY_DN2915_c0_g1	5.00432	2.32318	6.83e-15	3.7e-14	yes	up	4.63	18.46	5.01	4.25	20.41	16.51	GAQ86753.1(HrtA/DegP protease [Klebsormidium nitens])
TRINITY_DN4516_c0_g1	2.44229	1.28824	7e-15	3.78e-14	yes	up	16.71	32.44	13.9	19.52	32.27	32.61
TRINITY_DN1983_c0_g3	2.30725	1.20618	7.16e-15	3.87e-14	yes	up	19.12	35.075	18.71	19.53	35.14	35.01
TRINITY_DN1627_c0_g1	2.21985	1.15046	7.32e-15	3.95e-14	yes	up	637.39	1202.9	660.48	614.3	1226.25	1179.56	GBG89299.1(hypothetical protein CBR_g49008 [Chara braunii])
TRINITY_DN1762_c0_g1	2.06005	1.04268	8.36e-15	4.5e-14	yes	up	71.265	117.425	71.92	70.61	116.51	118.34	XP_002953496.1(hypothetical protein VOLCADRAFT_63584 [Volvox carteri f. nagariensis] )
TRINITY_DN4356_c0_g1	2.94094	1.55628	8.72e-15	4.69e-14	yes	up	12.1	28.33	11.61	12.59	28.22	28.44	XP_002951958.1(hypothetical protein VOLCADRAFT_121032 [Volvox carteri f. nagariensis] )
TRINITY_DN5245_c0_g1	2.29765	1.20016	8.97e-15	4.82e-14	yes	up	25.505	46.64	26.67	24.34	48.59	44.69
TRINITY_DN1122_c2_g1	14.3939	3.84739	1.17e-14	6.28e-14	yes	up	1.865	21.47	1.9	1.83	17.58	25.36	PSC72955.1(Serine-tRNA ligase [Micractinium conductrix])
TRINITY_DN6479_c0_g1	2.76552	1.46755	1.41e-14	7.53e-14	yes	up	27.73	61.23	29.66	25.8	57.92	64.54	XP_003082277.1(Transmembrane protein TauE like [Ostreococcus tauri] )
TRINITY_DN271_c0_g1	3.16558	1.66247	1.53e-14	8.11e-14	yes	up	16.51	42.09	16.53	16.49	44.81	39.37	GAQ87599.1(Cornichon family protein [Klebsormidium nitens])
TRINITY_DN74_c0_g1	3.30192	1.72331	1.72e-14	9.12e-14	yes	up	9.29	24.415	9.29	9.29	23.11	25.72	XP_001418551.1(predicted protein [Ostreococcus lucimarinus CCE9901] )
TRINITY_DN2042_c0_g1	4.35974	2.12424	2.43e-14	1.28e-13	yes	up	5.44	18.89	5.27	5.61	18.71	19.07	GBG64276.1(hypothetical protein CBR_g41196 [Chara braunii])
TRINITY_DN1343_c0_g1	4.13457	2.04774	2.97e-14	1.56e-13	yes	up	7.36	24.29	6.46	8.26	24.87	23.71	XP_002499889.1(predicted protein [Micromonas commoda] )
TRINITY_DN1345_c0_g1	4.85896	2.28065	3.92e-14	2.05e-13	yes	up	6.49	25.135	7.46	5.52	27.02	23.25
TRINITY_DN1783_c0_g1	7.34045	2.87587	4.26e-14	2.22e-13	yes	up	2.36	13.8	2.62	2.1	14.19	13.41	XP_003058749.1(predicted protein, partial [Micromonas pusilla CCMP1545] )
TRINITY_DN1233_c0_g1	5.74972	2.52349	5.52e-14	2.87e-13	yes	up	12.615	58.735	12.53	12.7	57.89	59.58	XP_005849503.1(hypothetical protein CHLNCDRAFT_142828 [Chlorella variabilis] )
TRINITY_DN6040_c0_g1	12.1081	3.5979	6.94e-14	3.59e-13	yes	up	2.42	23.505	2.71	2.13	23.71	23.3	GAQ77950.1(eukaryotic translation initiation factor [Klebsormidium nitens])
TRINITY_DN3259_c0_g1	2.06064	1.04309	7.32e-14	3.78e-13	yes	up	12.81	20.94	13.01	12.61	22.05	19.83	GAQ93358.1(putative iron-suflur protein required for NADH dehydrogenase [Klebsormidium nitens])
TRINITY_DN371_c0_g2	4.28488	2.09926	7.74e-14	3.99e-13	yes	up	9.09	31.165	7.12	11.06	30.82	31.51
TRINITY_DN4138_c0_g1	3.85616	1.94716	8.62e-14	4.44e-13	yes	up	12.71	39.06	16.13	9.29	39.98	38.14	RMZ55249.1(hypothetical protein APUTEX25_005527, partial [Auxenochlorella protothecoides])
TRINITY_DN4145_c0_g1	2.27125	1.18349	9.1e-14	4.68e-13	yes	up	15.08	27.22	15.11	15.05	27.53	26.91
TRINITY_DN5353_c0_g1	2.49016	1.31624	1.08e-13	5.54e-13	yes	up	14.865	29.42	15.9	13.83	30.27	28.57	GAX81333.1(hypothetical protein CEUSTIGMA_g8764.t1 [Chlamydomonas eustigma])
TRINITY_DN5129_c0_g1	3.31951	1.73097	1.15e-13	5.86e-13	yes	up	35.915	96.52	34.67	37.16	95.8	97.24	GAQ88878.1(Eukaryotic translation initiation factor 3 subunit [Klebsormidium nitens])
TRINITY_DN1382_c1_g1	2.58309	1.3691	1.48e-13	7.54e-13	yes	up	15.83	32.505	16.15	15.51	29.81	35.2	GAX79233.1(hypothetical protein CEUSTIGMA_g6673.t1 [Chlamydomonas eustigma])
TRINITY_DN1113_c0_g1	11.7211	3.55104	1.51e-13	7.66e-13	yes	up	2.71	26.22	3.83	1.59	25.93	26.51
TRINITY_DN5748_c0_g1	2.43301	1.28274	1.92e-13	9.73e-13	yes	up	19.62	38.015	19.48	19.76	39.46	36.57	GBF88082.1(disulfide-isomerase [Raphidocelis subcapitata])
TRINITY_DN6459_c0_g1	2.7544	1.46174	1.99e-13	1.01e-12	yes	up	26.33	57.985	28	24.66	58.46	57.51	GAQ84400.1(ATP sulfurylase [Klebsormidium nitens])
TRINITY_DN5831_c0_g1	5.52726	2.46657	2.31e-13	1.16e-12	yes	up	6.135	27.195	4.53	7.74	29.86	24.53
TRINITY_DN323_c0_g1	2.00712	1.00513	3.39e-13	1.7e-12	yes	up	27.375	43.695	26.43	28.32	44.62	42.77	XP_005643813.1(hypothetical protein COCSUDRAFT_48885 [Coccomyxa subellipsoidea C-169] )
TRINITY_DN2037_c0_g2	2.55409	1.35281	3.89e-13	1.94e-12	yes	up	23.84	48.58	20.23	27.45	52.04	45.12
TRINITY_DN1336_c0_g1	1565.91	10.6128	4.25e-13	2.11e-12	yes	up	0	578.55	0	0	554.07	603.03
TRINITY_DN903_c0_g2	7.93965	2.98907	4.35e-13	2.17e-12	yes	up	2.485	15.78	2.03	2.94	16.93	14.63	XP_001421731.1(predicted protein [Ostreococcus lucimarinus CCE9901] )
TRINITY_DN561_c0_g1	2.04273	1.0305	4.56e-13	2.27e-12	yes	up	27.03	43.89	27.23	26.83	42.01	45.77
TRINITY_DN1501_c0_g1	2.41493	1.27198	4.67e-13	2.32e-12	yes	up	10.335	19.825	9.14	11.53	20.48	19.17	KXZ52413.1(hypothetical protein GPECTOR_9g457 [Gonium pectorale])
TRINITY_DN2984_c1_g1	4.27907	2.0973	6.48e-13	3.2e-12	yes	up	7.67	26.185	8.32	7.02	28.71	23.66	GAQ79765.1(nucleosome assembly factor [Klebsormidium nitens])
TRINITY_DN2782_c0_g1	2.73498	1.45153	7.73e-13	3.81e-12	yes	up	18.605	40.59	19.38	17.83	42.59	38.59	ABD58896.1(chloroplast single strand DNA binding protein [Mesostigma viride])
TRINITY_DN4292_c0_g1	4.48968	2.16661	7.82e-13	3.85e-12	yes	up	7.3	26.1	8.76	5.84	24.19	28.01
TRINITY_DN535_c0_g1	5.61029	2.48807	1.23e-12	5.98e-12	yes	up	175.795	857.1	200.81	150.78	926.93	787.27
TRINITY_DN5024_c0_g1	4.6584	2.21984	1.71e-12	8.3e-12	yes	up	2.72	10.07	2.96	2.48	10.74	9.4	GAX80909.1(hypothetical protein CEUSTIGMA_g8344.t1 [Chlamydomonas eustigma])
TRINITY_DN3449_c0_g1	2.43993	1.28684	1.85e-12	8.95e-12	yes	up	36.71	71.76	34.46	38.96	73.4	70.12
TRINITY_DN3171_c0_g1	4.15212	2.05385	1.87e-12	9.05e-12	yes	up	9.3	30.9	9.28	9.32	31.2	30.6	XP_001700328.1(hydrolase, alpha/beta fold family protein, partial [Chlamydomonas reinhardtii])
TRINITY_DN1261_c0_g1	3.10554	1.63484	1.94e-12	9.37e-12	yes	up	12.81	31.715	14.03	11.59	33.91	29.52	PRW18378.1(hypothetical protein C2E21_9304 [Chlorella sorokiniana])
TRINITY_DN2841_c0_g1	2.5283	1.33817	1.97e-12	9.49e-12	yes	up	9.98	20.025	10.26	9.7	18.45	21.6	KDD76553.1(GTP-binding elongation factor EF-Tu/EF-1A [Helicosporidium sp. ATCC 50920])
TRINITY_DN6095_c0_g1	2.22955	1.15675	2.29e-12	1.1e-11	yes	up	14.315	25.36	14.84	13.79	25.9	24.82	XP_002948606.1(hypothetical protein VOLCADRAFT_88869 [Volvox carteri f. nagariensis] )
TRINITY_DN908_c0_g1	2.28921	1.19485	3.39e-12	1.62e-11	yes	up	22.77	41.535	22.19	23.35	45.02	38.05	GAQ78282.1(hypothetical protein KFL_000100470 [Klebsormidium nitens])
TRINITY_DN1219_c0_g1	2.0089	1.00641	3.62e-12	1.73e-11	yes	up	19.66	31.37	20.56	18.76	31.21	31.53	XP_001700034.1(eukaryotic initiation factor [Chlamydomonas reinhardtii] )
TRINITY_DN3384_c0_g1	3.83783	1.94029	4.18e-12	1.99e-11	yes	up	3.885	11.855	3.11	4.66	11.72	11.99	GBG66664.1(hypothetical protein CBR_g66799 [Chara braunii])
TRINITY_DN3226_c0_g1	5.19353	2.37672	4.44e-12	2.11e-11	yes	up	5.005	20.78	4.24	5.77	20.37	21.19	GBG91863.1(hypothetical protein CBR_g53754 [Chara braunii])
TRINITY_DN2344_c0_g1	2.59038	1.37317	4.56e-12	2.17e-11	yes	up	24.275	50.255	23.57	24.98	55.72	44.79	GBG81164.1(hypothetical protein CBR_g31840 [Chara braunii])
TRINITY_DN3276_c0_g2	3.09315	1.62908	4.93e-12	2.34e-11	yes	up	14.5	35.825	14.97	14.03	39.22	32.43	XP_003081371.2(Homeobox KN domain [Ostreococcus tauri] )
TRINITY_DN1767_c0_g3	4.53395	2.18077	5.63e-12	2.67e-11	yes	up	7.79	28.28	7.84	7.74	29.94	26.62	XP_002502911.1(predicted protein [Micromonas commoda] )
TRINITY_DN4687_c0_g1	19.1741	4.26108	5.8e-12	2.75e-11	yes	up	0.855	13.06	1.21	0.5	11.76	14.36	GAQ90048.1(embryo sac development arrest 13 [Klebsormidium nitens])
TRINITY_DN5652_c0_g1	5.73372	2.51947	6.11e-12	2.89e-11	yes	up	3.885	17.815	3.03	4.74	18.32	17.31	GBF96993.1(hypothetical protein Rsub_09790 [Raphidocelis subcapitata])
TRINITY_DN336_c0_g1	2.52848	1.33827	7.32e-12	3.45e-11	yes	up	11.09	22.285	11.57	10.61	22.49	22.08	XP_001691565.1(calcium/calmodulin dependent protein kinase kinase 2, partial [Chlamydomonas reinhardtii])
TRINITY_DN2415_c0_g4	2.22951	1.15673	8.69e-12	4.08e-11	yes	up	29.56	52.545	29.59	29.53	50.46	54.63
TRINITY_DN1247_c0_g2	2.12448	1.08711	1.02e-11	4.8e-11	yes	up	21.805	36.845	20.13	23.48	35.68	38.01	PNW85125.1(hypothetical protein CHLRE_03g172800v5 [Chlamydomonas reinhardtii])
TRINITY_DN1883_c0_g2	2.31277	1.20962	1.31e-11	6.08e-11	yes	up	6.3	11.56	5.78	6.82	11.92	11.2	XP_002508464.1(predicted protein [Micromonas commoda] )
TRINITY_DN444_c0_g1	3.39711	1.76431	1.43e-11	6.64e-11	yes	up	164.79	467.055	218.17	111.41	484.41	449.7
TRINITY_DN1589_c0_g1	2.20986	1.14396	1.62e-11	7.51e-11	yes	up	12.555	22.035	13.55	11.56	22.17	21.9	GAQ87328.1(Cyclopropane-fatty-acyl-phospholipid synthase [Klebsormidium nitens])
TRINITY_DN3592_c0_g1	2.3929	1.25876	1.94e-11	8.92e-11	yes	up	10.455	19.875	10.75	10.16	20.56	19.19	GBG88807.1(hypothetical protein CBR_g48422 [Chara braunii])
TRINITY_DN5600_c0_g1	3.30361	1.72404	1.95e-11	8.98e-11	yes	up	19.38	51.485	16.25	22.51	54.26	48.71
TRINITY_DN2208_c0_g1	2.79887	1.48485	1.96e-11	9e-11	yes	up	12.695	28.29	14.12	11.27	28.97	27.61	GAQ88719.1(hypothetical protein KFL_004540040 [Klebsormidium nitens])
TRINITY_DN764_c0_g1	3.47598	1.79742	1.96e-11	9e-11	yes	up	5.05	13.97	4.46	5.64	14.21	13.73	GAQ78557.1(urease [Klebsormidium nitens])
TRINITY_DN1446_c0_g2	3.49646	1.80589	2.34e-11	1.07e-10	yes	up	6.055	16.845	6.24	5.87	16.63	17.06	GAQ91772.1(YebC-related [Klebsormidium nitens])
TRINITY_DN1789_c0_g2	5.88627	2.55735	2.56e-11	1.17e-10	yes	up	3.515	16.455	4.3	2.73	13.66	19.25	GBG88802.1(hypothetical protein CBR_g48417 [Chara braunii])
TRINITY_DN6048_c0_g1	2.5359	1.3425	2.8e-11	1.28e-10	yes	up	24.425	49.505	24.86	23.99	51.32	47.69	GAQ91192.1(sterol 4-alpha-methyl-oxidase 2 [Klebsormidium nitens])
TRINITY_DN6460_c0_g1	3.45669	1.78939	3.03e-11	1.38e-10	yes	up	30.535	85.32	35.26	25.81	82.92	87.72	GBG62372.1(hypothetical protein CBR_g30326 [Chara braunii])
TRINITY_DN2521_c0_g1	8.67723	3.11724	3.07e-11	1.4e-10	yes	up	2.83	19.74	2.01	3.65	20.65	18.83	XP_002504529.1(predicted protein [Micromonas commoda] )
TRINITY_DN6131_c0_g1	6.80131	2.76581	3.23e-11	1.47e-10	yes	up	5.275	28.63	7.3	3.25	26.82	30.44
TRINITY_DN1574_c0_g1	2.31798	1.21287	3.37e-11	1.53e-10	yes	up	27.71	51.28	28.18	27.24	51.5	51.06
TRINITY_DN388_c0_g1	4.33313	2.11541	3.99e-11	1.81e-10	yes	up	33.96	123.83	37.72	30.2	108.74	138.92	PSC71374.1(Nucleolar 16 [Micractinium conductrix])
TRINITY_DN5445_c0_g1	2.54386	1.34702	4.14e-11	1.88e-10	yes	up	16.46	33.335	18.3	14.62	34.17	32.5	GAQ92742.1(hypothetical protein KFL_011170010 [Klebsormidium nitens])
TRINITY_DN5161_c0_g1	3.20175	1.67886	4.19e-11	1.9e-10	yes	up	9.57	24.435	9.54	9.6	24.03	24.84	GAQ82713.1(Aspartyl-tRNA synthetase [Klebsormidium nitens])
TRINITY_DN97_c0_g1	2.71586	1.44141	4.49e-11	2.03e-10	yes	up	20.435	44.25	23.93	16.94	46.01	42.49	XP_002958367.1(hypothetical protein VOLCADRAFT_32516 [Volvox carteri f. nagariensis] )
TRINITY_DN3768_c0_g1	15.9109	3.99195	4.76e-11	2.15e-10	yes	up	2.32	29.865	2.59	2.05	31.79	27.94
TRINITY_DN1793_c0_g1	11.3094	3.49945	5.13e-11	2.32e-10	yes	up	11.96	114.5	11.79	12.13	128.85	100.15	GAX74956.1(hypothetical protein CEUSTIGMA_g2402.t1 [Chlamydomonas eustigma])
TRINITY_DN577_c0_g1	2.8989	1.53551	5.16e-11	2.33e-10	yes	up	7.5	17.265	8.5	6.5	18.21	16.32	XP_005651584.1(hypothetical protein COCSUDRAFT_64052 [Coccomyxa subellipsoidea C-169] )
TRINITY_DN1403_c0_g1	2.21572	1.14777	5.72e-11	2.58e-10	yes	up	13.08	23.045	11.95	14.21	24.2	21.89	XP_002507681.1(predicted protein [Micromonas commoda] )
TRINITY_DN5372_c0_g1	2.61941	1.38924	5.82e-11	2.62e-10	yes	up	8.71	18.135	8.94	8.48	17.92	18.35
TRINITY_DN5993_c0_g1	3.26387	1.70658	6.04e-11	2.71e-10	yes	up	8.705	22.655	6.93	10.48	22.2	23.11	GAQ82483.1(putative mitochondrial ribosome small subunit component Rsm22 [Klebsormidium nitens])
TRINITY_DN1968_c0_g1	9.04209	3.17666	6.12e-11	2.74e-10	yes	up	5.72	41.975	6.13	5.31	38.59	45.36	XP_002956646.1(hypothetical protein VOLCADRAFT_42159 [Volvox carteri f. nagariensis] )
TRINITY_DN1426_c0_g1	2.25454	1.17283	6.24e-11	2.8e-10	yes	up	11.645	20.825	13.6	9.69	21.21	20.44	GAQ85521.1(putative exportin-2 [Klebsormidium nitens])
TRINITY_DN2738_c0_g1	2.50318	1.32376	7.05e-11	3.15e-10	yes	up	11.93	23.76	10.47	13.39	23.82	23.7	GBG85959.1(hypothetical protein CBR_g40771 [Chara braunii])
TRINITY_DN4216_c0_g1	3.33109	1.73599	7.59e-11	3.37e-10	yes	up	7.975	21.125	9.1	6.85	19.39	22.86	XP_001418945.1(predicted protein [Ostreococcus lucimarinus CCE9901] )
TRINITY_DN2241_c0_g1	3.46234	1.79175	7.85e-11	3.49e-10	yes	up	8.275	22.835	8.85	7.7	24.87	20.8	GAQ81616.1(Myb domain protein [Klebsormidium nitens])
TRINITY_DN3573_c0_g1	2.44877	1.29206	8.08e-11	3.58e-10	yes	up	10.725	20.89	9.86	11.59	21.54	20.24	XP_002952265.1(hypothetical protein VOLCADRAFT_81773 [Volvox carteri f. nagariensis] )
TRINITY_DN2425_c0_g1	2.36622	1.24258	8.39e-11	3.72e-10	yes	up	9.215	17.33	9.18	9.25	18.24	16.42	GAQ81635.1(Protein kinase superfamily protein [Klebsormidium nitens])
TRINITY_DN3607_c0_g1	2.72098	1.44412	8.81e-11	3.9e-10	yes	up	7.76	16.785	7.53	7.99	17.51	16.06	XP_001418632.1(predicted protein, partial [Ostreococcus lucimarinus CCE9901] )
TRINITY_DN6015_c0_g1	2.87197	1.52204	1.05e-10	4.61e-10	yes	up	12.72	29.12	12.93	12.51	27.54	30.7	GAX78210.1(hypothetical protein CEUSTIGMA_g5652.t1 [Chlamydomonas eustigma])
TRINITY_DN2008_c0_g1	5.16243	2.36805	1.1e-10	4.84e-10	yes	up	3.445	14.185	3.44	3.45	14.45	13.92	GBG64163.1(hypothetical protein CBR_g40863 [Chara braunii])
TRINITY_DN3056_c0_g1	2.33549	1.22372	1.33e-10	5.83e-10	yes	up	30.91	57.72	27.47	34.35	56.12	59.32	XP_002500383.1(predicted protein [Micromonas commoda] )
TRINITY_DN4900_c0_g1	3.98069	1.99302	1.84e-10	8.07e-10	yes	up	5.31	16.83	5.91	4.71	18.23	15.43	GAQ79627.1(chaperone DnaJ-domain superfamily protein [Klebsormidium nitens])
TRINITY_DN2320_c0_g1	2.2713	1.18352	1.99e-10	8.69e-10	yes	up	12.205	22.015	13.75	10.66	22.74	21.29	AAM96690.1(MOC1 [Chlamydomonas reinhardtii])
TRINITY_DN785_c0_g1	2.65327	1.40777	2.08e-10	9.1e-10	yes	up	17.36	36.67	18.52	16.2	31.58	41.76
TRINITY_DN6354_c0_g1	2.076	1.05381	2.22e-10	9.7e-10	yes	up	22.245	36.76	22.53	21.96	37.89	35.63	GBG77690.1(hypothetical protein CBR_g24136 [Chara braunii])
TRINITY_DN4654_c0_g1	8.98423	3.1674	2.33e-10	1.02e-09	yes	up	2.73	19.725	2.54	2.92	22.22	17.23
TRINITY_DN2525_c0_g1	7.23961	2.85591	2.4e-10	1.04e-09	yes	up	2.94	16.94	4.45	1.43	17.21	16.67	GAQ78809.1(Transcription initiation factor TFIID subunit [Klebsormidium nitens])
TRINITY_DN300_c0_g1	2.32259	1.21574	2.43e-10	1.05e-09	yes	up	41.48	78.91	39.06	43.9	75.61	82.21	XP_002954861.1(hypothetical protein VOLCADRAFT_95761 [Volvox carteri f. nagariensis] )
TRINITY_DN565_c0_g1	3.27973	1.71358	2.64e-10	1.14e-09	yes	up	38.78	103.88	37.16	40.4	98.38	109.38
TRINITY_DN5292_c0_g1	13.3923	3.74334	3.06e-10	1.32e-09	yes	up	1.465	15.915	0.43	2.5	17.48	14.35	GAQ79620.1(TIM17 mitochondrial import inner membrane translocon protein [Klebsormidium nitens])
TRINITY_DN843_c0_g1	2.07837	1.05545	3.39e-10	1.46e-09	yes	up	24.215	40.02	27.44	20.99	42.26	37.78	XP_003059445.1(predicted protein [Micromonas pusilla CCMP1545] )
TRINITY_DN1735_c0_g1	8.91141	3.15565	3.48e-10	1.5e-09	yes	up	6.2	44.745	8.07	4.33	43.6	45.89
TRINITY_DN2419_c0_g3	3.97675	1.99159	3.58e-10	1.54e-09	yes	up	4.155	13.165	3.88	4.43	13.23	13.1	XP_003059508.1(monovalent Cation:Proton antiporter-1 family, partial [Micromonas pusilla CCMP1545] )
TRINITY_DN1376_c0_g1	4.06964	2.0249	3.63e-10	1.56e-09	yes	up	7.63	24.8	7.85	7.41	21.81	27.79	GBG61818.1(hypothetical protein CBR_g23776 [Chara braunii])
TRINITY_DN4920_c0_g1	2.20535	1.14101	3.81e-10	1.63e-09	yes	up	13.995	24.53	14.3	13.69	24.12	24.94
TRINITY_DN5689_c0_g1	4.30164	2.10489	4.27e-10	1.83e-09	yes	up	4.69	16.1	4.08	5.3	16.07	16.13	KXZ48195.1(hypothetical protein GPECTOR_29g102 [Gonium pectorale])
TRINITY_DN3855_c0_g1	2.99304	1.58161	4.65e-10	1.99e-09	yes	up	19.585	47.075	17.56	21.61	49.55	44.6	PSC76206.1(delta-aminolevulinic acid dehydratase [Micractinium conductrix])
TRINITY_DN3443_c0_g2	2.6967	1.4312	5.43e-10	2.31e-09	yes	up	11.805	25.345	12.65	10.96	25.49	25.2	GAX75899.1(hypothetical protein CEUSTIGMA_g3342.t1 [Chlamydomonas eustigma])
TRINITY_DN5886_c0_g1	2.43169	1.28196	5.48e-10	2.33e-09	yes	up	55.435	109.16	52.41	58.46	112.48	105.84
TRINITY_DN2202_c0_g2	2.7402	1.45428	5.61e-10	2.38e-09	yes	up	11.005	24.025	11.01	11	24.48	23.57	XP_005643354.1(NUC189-domain-containing protein [Coccomyxa subellipsoidea C-169] )
TRINITY_DN5006_c0_g1	2.22412	1.15323	5.81e-10	2.47e-09	yes	up	10.33	18.255	11.06	9.6	19.66	16.85
TRINITY_DN4192_c0_g1	2.36608	1.2425	6.84e-10	2.88e-09	yes	up	9.645	18.12	10.49	8.8	17.17	19.07	XP_003055740.1(divalent Anion:Na+ symporter family [Micromonas pusilla CCMP1545] )
TRINITY_DN33_c0_g1	2.29487	1.19841	8.02e-10	3.37e-09	yes	up	25.465	45.445	23.43	27.5	43.08	47.81	PRW57998.1(zinc finger CCCH domain-containing 25-like [Chlorella sorokiniana])
TRINITY_DN2744_c0_g6	2.23348	1.15929	8.06e-10	3.38e-09	yes	up	13.09	23.255	11.59	14.59	22.94	23.57	XP_002505071.1(hypothetical protein MICPUN_113333 [Micromonas commoda] )
TRINITY_DN278_c0_g2	2.10532	1.07404	8.65e-10	3.62e-09	yes	up	93.73	160.045	88.1	99.36	161.3	158.79
TRINITY_DN1012_c0_g1	7.76399	2.9568	9.27e-10	3.87e-09	yes	up	10.33	66.475	8.31	12.35	60.5	72.45
TRINITY_DN5071_c0_g1	2.86522	1.51865	1.1e-09	4.55e-09	yes	up	34.545	79.51	42.6	26.49	77.73	81.29
TRINITY_DN2533_c0_g2	6.64203	2.73162	1.16e-09	4.83e-09	yes	up	1.975	10.475	1.88	2.07	11.38	9.57	GBG87187.1(hypothetical protein CBR_g44922 [Chara braunii])
TRINITY_DN1344_c0_g1	2.09884	1.06959	1.28e-09	5.31e-09	yes	up	49.53	85.125	40.63	58.43	86.6	83.65	XP_002508846.1(predicted protein [Micromonas commoda] )
TRINITY_DN1054_c0_g1	2.07686	1.05441	1.37e-09	5.67e-09	yes	up	25.83	42.65	26.18	25.48	43.82	41.48
TRINITY_DN4407_c0_g1	2.52992	1.33909	1.45e-09	6e-09	yes	up	14.14	28.51	12.64	15.64	27.6	29.42	GAQ86894.1(GTP-binding protein [Klebsormidium nitens])
TRINITY_DN1527_c0_g1	2.16971	1.1175	1.48e-09	6.09e-09	yes	up	75.855	133.175	69.48	82.23	142.68	123.67	XP_002503301.1(predicted protein [Micromonas commoda] )
TRINITY_DN1670_c0_g1	2.64786	1.40483	2.73e-09	1.11e-08	yes	up	22.53	47.71	25.34	19.72	45.92	49.5	XP_003083211.1(Serine/threonine-protein kinase, active site [Ostreococcus tauri] )
TRINITY_DN6101_c0_g1	2.21808	1.14931	2.8e-09	1.14e-08	yes	up	18.91	33.43	17.25	20.57	35.11	31.75	XP_002507033.1(predicted protein, partial [Micromonas commoda] )
TRINITY_DN2251_c0_g1	2.83113	1.50138	3.05e-09	1.23e-08	yes	up	7.425	16.705	8.33	6.52	16.53	16.88	PSC67953.1(alcohol dehydrogenase [Micractinium conductrix])
TRINITY_DN831_c0_g2	3.01343	1.59141	3.19e-09	1.29e-08	yes	up	19.56	47.365	18.77	20.35	44.92	49.81	XP_005644831.1(MPT family transporter: inner membrane translocase Tim13 [Coccomyxa subellipsoidea C-169] )
TRINITY_DN979_c0_g1	7.93185	2.98766	3.25e-09	1.31e-08	yes	up	7.815	50.855	7.74	7.89	45.6	56.11
TRINITY_DN4936_c0_g1	12.0443	3.59028	3.47e-09	1.4e-08	yes	up	2.635	25.51	3.31	1.96	21.21	29.81
TRINITY_DN2460_c0_g1	2.0086	1.00619	3.97e-09	1.6e-08	yes	up	30.64	49.07	32.23	29.05	49.96	48.18	GAQ86995.1(hypothetical protein KFL_003240160 [Klebsormidium nitens])
TRINITY_DN3311_c0_g4	5.98402	2.58111	4.37e-09	1.75e-08	yes	up	3.195	15.27	3.78	2.61	16.36	14.18	XP_001419496.1(predicted protein, partial [Ostreococcus lucimarinus CCE9901] )
TRINITY_DN3611_c0_g1	2.50834	1.32673	5.02e-09	2e-08	yes	up	11.25	22.47	10.55	11.95	22.1	22.84	XP_022840626.1(Methylthiotransferase/radical SAM-type protein [Ostreococcus tauri] )
TRINITY_DN6002_c0_g1	2.41289	1.27076	6.2e-09	2.46e-08	yes	up	10.215	19.605	10.56	9.87	21.08	18.13	PSC76347.1(calcium-binding mitochondrial carrier S -1 [Micractinium conductrix])
TRINITY_DN2956_c0_g1	2.15523	1.10784	7.99e-09	3.14e-08	yes	up	42.84	74.045	38.19	47.49	82	66.09
TRINITY_DN2780_c0_g1	3.30599	1.72508	9.01e-09	3.54e-08	yes	up	7.49	19.755	8.22	6.76	20.67	18.84	GBF90901.1(hypothetical protein Rsub_03756 [Raphidocelis subcapitata])
TRINITY_DN4228_c0_g1	5.39431	2.43144	9.71e-09	3.81e-08	yes	up	4.345	18.82	3.39	5.3	18.17	19.47
TRINITY_DN1132_c0_g1	2.1791	1.12373	1.01e-08	3.98e-08	yes	up	16.535	28.68	17.62	15.45	30.69	26.67	XP_007510293.1(predicted protein [Bathycoccus prasinos] )
TRINITY_DN2216_c0_g1	2.38443	1.25365	1.18e-08	4.61e-08	yes	up	8.25	21.365	6.64	9.86	13.72	29.01	PSC67760.1(glucose-methanol-choline oxidoreductase [Micractinium conductrix])
TRINITY_DN1050_c0_g1	2.61493	1.38677	1.26e-08	4.92e-08	yes	up	24.285	50.885	26.36	22.21	48.42	53.35
TRINITY_DN4025_c0_g1	2.4211	1.27566	1.4e-08	5.45e-08	yes	up	14.875	28.69	15.05	14.7	26.74	30.64	GBG85926.1(hypothetical protein CBR_g40739 [Chara braunii])
TRINITY_DN1776_c0_g2	3.98251	1.99368	1.87e-08	7.18e-08	yes	up	3.61	11.465	3.25	3.97	11.55	11.38	XP_005651390.1(hypothetical protein COCSUDRAFT_52476 [Coccomyxa subellipsoidea C-169] )
TRINITY_DN1363_c0_g1	2.53851	1.34398	1.91e-08	7.34e-08	yes	up	27.335	55.8	23.73	30.94	59.05	52.55
TRINITY_DN2255_c0_g3	8.6553	3.11358	1.98e-08	7.6e-08	yes	up	4.415	31.03	5.03	3.8	34.1	27.96
TRINITY_DN4571_c0_g1	8.60016	3.10436	2.03e-08	7.78e-08	yes	up	2.34	16.19	2.39	2.29	17.41	14.97
TRINITY_DN515_c0_g2	4.98821	2.31852	2.69e-08	1.02e-07	yes	up	7.86	31.76	6.47	9.25	33.44	30.08
TRINITY_DN1810_c1_g1	2.14441	1.10058	3.01e-08	1.14e-07	yes	up	7.575	12.9	7.7	7.45	13.66	12.14
TRINITY_DN2496_c0_g3	2.61334	1.38589	3.18e-08	1.2e-07	yes	up	4.88	10.13	5.43	4.33	10.62	9.64	GAX72692.1(hypothetical protein CEUSTIGMA_g148.t1 [Chlamydomonas eustigma])
TRINITY_DN119_c0_g1	2.04863	1.03466	3.25e-08	1.23e-07	yes	up	30.85	50.9	34.73	26.97	51.72	50.08
TRINITY_DN5427_c0_g1	2.63215	1.39624	3.43e-08	1.29e-07	yes	up	12.605	26.47	10.55	14.66	24.17	28.77
TRINITY_DN3207_c0_g2	2.14953	1.10402	4.22e-08	1.58e-07	yes	up	28.315	48.615	28.56	28.07	44.97	52.26	GAQ80109.1(putative DNA helicase TIP49 [Klebsormidium nitens])
TRINITY_DN5448_c0_g1	2.11557	1.08104	5.19e-08	1.94e-07	yes	up	69.485	119.145	69.42	69.55	120.66	117.63
TRINITY_DN4888_c0_g1	2.41321	1.27096	5.81e-08	2.16e-07	yes	up	11.54	22.175	11.93	11.15	22.56	21.79
TRINITY_DN6163_c0_g1	3.30124	1.72301	6.4e-08	2.38e-07	yes	up	13.52	35.945	11.52	15.52	36.66	35.23	XP_002947136.1(dihydrodipicolinate synthase [Volvox carteri f. nagariensis] )
TRINITY_DN5565_c0_g1	2.53594	1.34252	7.02e-08	2.6e-07	yes	up	18.955	38.46	19.21	18.7	36.06	40.86	XP_005646863.1(Adenylosuccinate synthetase [Coccomyxa subellipsoidea C-169] )
TRINITY_DN6351_c0_g1	3.19085	1.67394	8.01e-08	2.95e-07	yes	up	8.935	22.77	10.06	7.81	25.32	20.22	PRW20791.1(transmembrane 53-A-like [Chlorella sorokiniana])
TRINITY_DN5815_c0_g1	4.29032	2.10109	1.06e-07	3.88e-07	yes	up	5.31	18.25	5.11	5.51	18.05	18.45
TRINITY_DN6157_c0_g1	4.19216	2.06769	1.15e-07	4.21e-07	yes	up	6.595	22.105	7.26	5.93	17.95	26.26	PNH08356.1(hypothetical protein TSOC_005124 [Tetrabaena socialis])
TRINITY_DN142_c0_g1	2.30888	1.2072	1.35e-07	4.88e-07	yes	up	16.26	29.97	14.16	18.36	32.63	27.31
TRINITY_DN2546_c0_g1	2.57517	1.36467	1.5e-07	5.42e-07	yes	up	13.795	28.325	16.04	11.55	27.96	28.69
TRINITY_DN4043_c0_g4	3.52152	1.8162	1.59e-07	5.73e-07	yes	up	6.965	19.645	5.12	8.81	20.08	19.21	GBG79433.1(hypothetical protein CBR_g29580 [Chara braunii])
TRINITY_DN2338_c0_g2	4.06958	2.02488	1.75e-07	6.27e-07	yes	up	3.065	9.93	3.37	2.76	11.05	8.81
TRINITY_DN937_c0_g3	2.24308	1.16548	1.96e-07	7.02e-07	yes	up	22.705	41.425	24.67	20.74	42.65	40.2
TRINITY_DN4014_c0_g2	2.12363	1.08653	2.33e-07	8.32e-07	yes	up	11.915	20.125	11.81	12.02	19.42	20.83	XP_001421614.1(RND family transporter: Niemann-Pick type C1 disease protein-like protein [Ostreococcus lucimarinus CCE9901] )
TRINITY_DN378_c0_g1	2.3734	1.24695	2.47e-07	8.79e-07	yes	up	25.785	49.145	25.56	26.01	50.01	48.28
TRINITY_DN1591_c0_g1	5.78363	2.53198	2.51e-07	8.9e-07	yes	up	4.16	19.415	3.53	4.79	19.31	19.52
TRINITY_DN1107_c0_g1	3.10857	1.63625	3.36e-07	1.19e-06	yes	up	16.6	41.615	17.34	15.86	46.31	36.92
TRINITY_DN6145_c0_g1	12.5642	3.65124	3.41e-07	1.21e-06	yes	up	2.01	20.475	1.84	2.18	16.93	24.02	XP_022839660.1(Spc97/Spc98 [Ostreococcus tauri] )
TRINITY_DN1542_c0_g1	2.32941	1.21996	4.6e-07	1.61e-06	yes	up	9.045	16.755	9.84	8.25	17.78	15.73	XP_001420686.1(predicted protein [Ostreococcus lucimarinus CCE9901] )
TRINITY_DN1820_c0_g1	4.11673	2.0415	5.09e-07	1.78e-06	yes	up	7.255	24.065	5.79	8.72	23.46	24.67
TRINITY_DN1692_c0_g1	2.18215	1.12575	5.28e-07	1.84e-06	yes	up	8.935	15.5	9.43	8.44	16.9	14.1	GBG70041.1(hypothetical protein CBR_g4869 [Chara braunii])
TRINITY_DN1471_c0_g1	2.03562	1.02547	5.58e-07	1.95e-06	yes	up	10.165	16.44	10.67	9.66	19.27	13.61	PRW60952.1(hypothetical protein C2E21_0053 [Chlorella sorokiniana])
TRINITY_DN6325_c0_g1	3.34753	1.7431	7.34e-07	2.54e-06	yes	up	6.18	16.505	6.83	5.53	16.17	16.84
TRINITY_DN3958_c0_g2	226.313	7.82218	7.35e-07	2.54e-06	yes	up	0	47.8	0	0	50.4	45.2
TRINITY_DN5169_c0_g1	2.71864	1.44288	7.38e-07	2.55e-06	yes	up	7.415	16.08	7.08	7.75	17.12	15.04	GAQ88533.1(K+-channel ERG and related proteins [Klebsormidium nitens])
TRINITY_DN1301_c0_g1	2.23086	1.1576	8.35e-07	2.88e-06	yes	up	18.555	33.05	18.8	18.31	31.32	34.78	XP_003057678.1(predicted protein [Micromonas pusilla CCMP1545] )
TRINITY_DN1140_c0_g2	2.77361	1.47177	9.09e-07	3.12e-06	yes	up	17.245	38.28	20.93	13.56	35.4	41.16
TRINITY_DN1600_c0_g1	2.38312	1.25285	9.38e-07	3.22e-06	yes	up	15.67	29.855	15.45	15.89	32.46	27.25
TRINITY_DN5984_c0_g1	217.625	7.7657	9.61e-07	3.29e-06	yes	up	0	40.93	0	0	43.67	38.19
TRINITY_DN6437_c0_g1	2.49961	1.3217	9.9e-07	3.39e-06	yes	up	14.445	28.82	16.85	12.04	29.87	27.77	GBG75751.1(hypothetical protein CBR_g20997 [Chara braunii])
TRINITY_DN5469_c0_g1	2.21863	1.14967	9.91e-07	3.39e-06	yes	up	12.38	21.89	11.67	13.09	22.86	20.92	KXZ52483.1(hypothetical protein GPECTOR_9g527 [Gonium pectorale])
TRINITY_DN1653_c0_g3	211.673	7.72569	1.17e-06	3.99e-06	yes	up	0	10.29	0	0	9.45	11.13	XP_013902395.1(cytidylate kinase [Monoraphidium neglectum] )
TRINITY_DN1340_c0_g1	2.91397	1.54298	1.3e-06	4.41e-06	yes	up	9.055	21.105	6.56	11.55	20.13	22.08	KXZ49240.1(hypothetical protein GPECTOR_22g832 [Gonium pectorale])
TRINITY_DN5192_c0_g1	4.55957	2.1889	1.53e-06	5.17e-06	yes	up	3.065	11.195	2.09	4.04	11.39	11	GAQ88289.1(serine--tRNA ligase, chloroplast or mitochondrial [Klebsormidium nitens])
TRINITY_DN3824_c0_g1	2.57155	1.36264	1.57e-06	5.27e-06	yes	up	17.42	35.975	17.04	17.8	37.29	34.66	GAQ89596.1(hypothetical protein KFL_005400060 [Klebsormidium nitens])
TRINITY_DN2403_c0_g1	6.51382	2.7035	1.94e-06	6.49e-06	yes	up	47.735	272.345	46.79	48.68	362.9	181.79
TRINITY_DN2098_c0_g1	4.47422	2.16164	2.65e-06	8.76e-06	yes	up	3.26	11.64	4.13	2.39	11.64	11.64	XP_002947977.1(hypothetical protein VOLCADRAFT_103611 [Volvox carteri f. nagariensis] )
TRINITY_DN1756_c0_g1	2.01822	1.01308	2.66e-06	8.81e-06	yes	up	17.28	27.78	18.77	15.79	28.09	27.47
TRINITY_DN1864_c0_g1	3.40855	1.76916	2.68e-06	8.86e-06	yes	up	8.265	22.595	8.31	8.22	22.05	23.14
TRINITY_DN6313_c0_g1	6.8157	2.76886	2.75e-06	9.08e-06	yes	up	4.835	26.8	5.51	4.16	28.43	25.17	XP_003060195.1(predicted protein, partial [Micromonas pusilla CCMP1545] )
TRINITY_DN2400_c0_g1	134.411	7.07051	3.44e-06	1.13e-05	yes	up	0.185	19.5	0.37	0	19.17	19.83
TRINITY_DN1549_c0_g1	2.81087	1.49102	3.6e-06	1.18e-05	yes	up	6.135	13.72	7.12	5.15	14.44	13	XP_005649919.1(FMN-linked oxidoreductase [Coccomyxa subellipsoidea C-169] )
TRINITY_DN4750_c0_g1	2.15114	1.1051	3.61e-06	1.18e-05	yes	up	9.44	16.145	10.42	8.46	16.59	15.7	XP_005846553.1(hypothetical protein CHLNCDRAFT_31874 [Chlorella variabilis] )
TRINITY_DN979_c0_g2	7.84707	2.97215	3.79e-06	1.23e-05	yes	up	7.625	49.565	9.03	6.22	52.26	46.87
TRINITY_DN1701_c0_g2	3.30635	1.72524	3.86e-06	1.26e-05	yes	up	7.08	18.79	5.64	8.52	21.07	16.51	GAQ80121.1(hypothetical protein KFL_000460320 [Klebsormidium nitens])
TRINITY_DN2050_c0_g1	2.67076	1.41725	4.97e-06	1.61e-05	yes	up	5.45	11.59	5.17	5.73	12.8	10.38	GAQ90565.1(DEAD-box ATP-dependent RNA helicase family protein [Klebsormidium nitens])
TRINITY_DN1505_c0_g1	2.05455	1.03882	5.13e-06	1.66e-05	yes	up	6.88	11.22	7.79	5.97	12.05	10.39	XP_002946727.1(DEAH-box nuclear pre-mRNA splicing factor [Volvox carteri f. nagariensis] )
TRINITY_DN4076_c0_g1	3.73436	1.90086	6e-06	1.93e-05	yes	up	5.765	17.25	5.66	5.87	15.57	18.93	GAQ90938.1(hypothetical protein KFL_007040055 [Klebsormidium nitens])
TRINITY_DN922_c0_g4	3.14477	1.65296	6.44e-06	2.07e-05	yes	up	7.32	18.45	5.77	8.87	20.49	16.41	XP_003060281.1(predicted protein [Micromonas pusilla CCMP1545] )
TRINITY_DN2015_c0_g1	2.71427	1.44056	6.68e-06	2.14e-05	yes	up	9.065	19.69	8.64	9.49	20.99	18.39
TRINITY_DN5415_c0_g1	2.0682	1.04838	7.06e-06	2.26e-05	yes	up	14.925	24.585	13.9	15.95	21.65	27.52	GAQ89211.1(Anaphase promoting complex [Klebsormidium nitens])
TRINITY_DN3625_c1_g1	3.3583	1.74773	7.09e-06	2.27e-05	yes	up	10.76	29.215	7.69	13.83	29.88	28.55
TRINITY_DN1194_c0_g1	2.58972	1.3728	7.18e-06	2.29e-05	yes	up	7.69	15.955	7.14	8.24	17.22	14.69
TRINITY_DN3429_c0_g1	170.686	7.4152	7.81e-06	2.49e-05	yes	up	0	16.36	0	0	7.99	24.73	ABX82635.1(D1 reaction center protein of photosystem II (chloroplast) [Trebouxia aggregata])
TRINITY_DN1585_c0_g1	2.41349	1.27112	8.14e-06	2.59e-05	yes	up	12.085	23.31	11.98	12.19	26.13	20.49	XP_005850359.1(hypothetical protein CHLNCDRAFT_142199 [Chlorella variabilis] )
TRINITY_DN1153_c0_g1	404.745	8.66087	8.25e-06	2.62e-05	yes	up	14.175	5205.82	0	28.35	5168.54	5243.11	GAX79284.1(hypothetical protein CEUSTIGMA_g6724.t1 [Chlamydomonas eustigma])
TRINITY_DN3758_c0_g2	2.14452	1.10066	8.47e-06	2.69e-05	yes	up	17.305	29.65	17.28	17.33	28.74	30.56	XP_003057507.1(predicted protein [Micromonas pusilla CCMP1545] )
TRINITY_DN4186_c0_g1	3.9814	1.99328	8.59e-06	2.73e-05	yes	up	2.25	7.145	2.18	2.32	8.01	6.28	OUS42165.1(putative polyribonucleotide nucleotidyltra [Ostreococcus tauri])
TRINITY_DN942_c0_g1	2.4714	1.30533	9.02e-06	2.86e-05	yes	up	20.595	41.025	19.1	22.09	41.73	40.32	PSC76671.1(ubiquitin-conjugating enzyme E2 22-like [Micractinium conductrix])
TRINITY_DN5957_c0_g1	2.60239	1.37984	1.2e-05	3.79e-05	yes	up	19.225	40.21	21.58	16.87	36.8	43.62
TRINITY_DN5018_c0_g1	2.53196	1.34025	1.29e-05	4.05e-05	yes	up	6.3	12.68	6.79	5.81	11.4	13.96
TRINITY_DN6125_c0_g1	6.80919	2.76748	1.32e-05	4.13e-05	yes	up	5.4	30.325	4.22	6.58	26.75	33.9
TRINITY_DN5686_c0_g1	142.167	7.15144	1.57e-05	4.89e-05	yes	up	0	19.555	0	0	20.4	18.71
TRINITY_DN3093_c0_g1	3.01524	1.59227	1.67e-05	5.21e-05	yes	up	6.125	14.765	5.22	7.03	13.68	15.85	XP_013901281.1(deoxyhypusine monooxygenase [Monoraphidium neglectum] )
TRINITY_DN2348_c0_g1	12.9607	3.69607	1.86e-05	5.77e-05	yes	up	0.715	7.385	0.97	0.46	6.77	8	GAQ80197.1(asparaginase [Klebsormidium nitens])
TRINITY_DN1538_c0_g1	37.7694	5.23915	1.87e-05	5.79e-05	yes	up	6.86	208.1	13.72	0	177.66	238.54
TRINITY_DN5690_c0_g1	2.06545	1.04646	2.11e-05	6.48e-05	yes	up	10.095	16.59	10.93	9.26	16.46	16.72
TRINITY_DN2186_c0_g2	4.05367	2.01923	2.11e-05	6.49e-05	yes	up	9.175	30.3	7.78	10.57	28.34	32.26
TRINITY_DN4419_c0_g1	3.161	1.66038	2.12e-05	6.51e-05	yes	up	6.005	15.205	4.73	7.28	14.73	15.68	KXZ51186.1(hypothetical protein GPECTOR_13g673 [Gonium pectorale])
TRINITY_DN2561_c0_g1	4.72792	2.24121	2.14e-05	6.56e-05	yes	up	3.01	11.4	3.07	2.95	12.28	10.52	PRW18339.1(translation factor-like [Chlorella sorokiniana])
TRINITY_DN3300_c0_g1	2.70881	1.43766	2.18e-05	6.68e-05	yes	up	4.815	10.39	4.54	5.09	11.01	9.77	GAQ87316.1(hypothetical protein KFL_003450030 [Klebsormidium nitens])
TRINITY_DN5787_c0_g1	2.27105	1.18336	2.21e-05	6.79e-05	yes	up	10.45	18.91	11.52	9.38	18.96	18.86	GAQ91178.1(FAD/FMN-containing dehydrogenases [Klebsormidium nitens])
TRINITY_DN2284_c0_g1	4.33244	2.11518	2.31e-05	7.07e-05	yes	up	2.705	9.305	3.56	1.85	6.72	11.89	GAQ78566.1(putative protease [Klebsormidium nitens])
TRINITY_DN64_c0_g2	2.20087	1.13807	2.48e-05	7.57e-05	yes	up	9.105	15.95	9.66	8.55	16.96	14.94	PSC67027.1(Gag-Pol poly, partial [Micractinium conductrix])
TRINITY_DN2412_c0_g2	11.1222	3.47537	2.55e-05	7.78e-05	yes	up	0.82	7.285	0.95	0.69	7.28	7.29
TRINITY_DN2759_c0_g1	2.42764	1.27955	2.63e-05	8.01e-05	yes	up	5.445	10.515	5.1	5.79	10.45	10.58	GAQ90907.1(Cation efflux family protein [Klebsormidium nitens])
TRINITY_DN4076_c0_g2	2.77561	1.4728	3.37e-05	0.000101666	yes	up	9.085	20.215	8.86	9.31	23.59	16.84	XP_011396334.1(60S ribosome subunit biogenesis protein NIP7-like protein [Auxenochlorella protothecoides] )
TRINITY_DN4598_c0_g1	3.43079	1.77854	3.49e-05	0.000105046	yes	up	4.895	13.455	4.61	5.18	14.67	12.24	XP_005647774.1(MFS general substrate transporter [Coccomyxa subellipsoidea C-169] )
TRINITY_DN4351_c0_g1	3.44078	1.78274	4.75e-05	0.000141135	yes	up	4.705	12.96	4.89	4.52	13.12	12.8	GAQ92344.1(Sas10/Utp3/C1D family protein [Klebsormidium nitens])
TRINITY_DN6115_c0_g1	10.6706	3.41557	4.84e-05	0.000143708	yes	up	2.765	24.33	2.47	3.06	20.66	28	XP_002953816.1(hypothetical protein VOLCADRAFT_64100 [Volvox carteri f. nagariensis] )
TRINITY_DN2287_c0_g7	9.85279	3.30053	4.92e-05	0.000145791	yes	up	0.83	6.525	1.26	0.4	7.31	5.74
TRINITY_DN4266_c0_g1	2.04674	1.03333	4.95e-05	0.00014658	yes	up	16.73	27.335	16.7	16.76	25.4	29.27
TRINITY_DN4569_c0_g1	3.72669	1.89789	5.75e-05	0.00016942	yes	up	5.455	16.39	3.27	7.64	17.68	15.1
TRINITY_DN3155_c0_g2	2.18895	1.13024	6.39e-05	0.000187606	yes	up	6.36	11.075	6.45	6.27	11.67	10.48
TRINITY_DN3014_c0_g3	4.47895	2.16316	8.63e-05	0.000250239	yes	up	7.565	27.375	10.62	4.51	29.64	25.11
TRINITY_DN5976_c0_g1	3.32983	1.73545	0.000107537	0.000307953	yes	up	7.395	19.795	7.71	7.08	17.61	21.98	XP_007514418.1(N-terminal amidase [Bathycoccus prasinos] )
TRINITY_DN1802_c0_g1	2.03022	1.02164	0.000112102	0.000320542	yes	up	18.895	30.665	19.53	18.26	27.85	33.48
TRINITY_DN2112_c0_g1	2.09721	1.06847	0.000112338	0.000321091	yes	up	18.955	31.81	21.72	16.19	33.64	29.98
TRINITY_DN2381_c0_g5	7.00737	2.80887	0.000113837	0.000325122	yes	up	1.215	6.79	1.64	0.79	5.93	7.65	XP_007515203.1(predicted protein [Bathycoccus prasinos] )
TRINITY_DN4954_c0_g1	104.62	6.70901	0.000117006	0.000333912	yes	up	0	63.475	0	0	87.45	39.5
TRINITY_DN3836_c0_g2	29.4488	4.88014	0.000126405	0.000359329	yes	up	0.44	10.775	0	0.88	12.71	8.84	GAQ86151.1(hypothetical protein KFL_002730090 [Klebsormidium nitens])
TRINITY_DN1520_c0_g1	2.14153	1.09864	0.000128035	0.000363681	yes	up	18.935	32.545	19.68	18.19	34.93	30.16
TRINITY_DN5837_c0_g1	2.70033	1.43314	0.000132315	0.000375399	yes	up	15.22	32.965	19.96	10.48	30.64	35.29	AYF56513.1(heat shock protein 20 [Tetraselmis suecica])
TRINITY_DN6291_c0_g1	2.88237	1.52726	0.00013543	0.000383639	yes	up	29.28	70.225	22.99	35.57	76.08	64.37
TRINITY_DN5250_c0_g1	2.90073	1.53642	0.000149145	0.000419723	yes	up	9.625	22.47	9.84	9.41	21.49	23.45	GBG82971.1(hypothetical protein CBR_g36497 [Chara braunii])
TRINITY_DN5572_c0_g1	9.73848	3.2837	0.000152203	0.000427998	yes	up	3.36	26.845	3.97	2.75	20.73	32.96
TRINITY_DN2580_c0_g1	3.06689	1.61677	0.00016412	0.000459913	yes	up	5.855	14.39	5.86	5.85	15.12	13.66
TRINITY_DN5959_c0_g1	95.6598	6.57984	0.000176372	0.000492546	yes	up	0	10.48	0	0	9.1	11.86
TRINITY_DN1543_c0_g1	2.29491	1.19844	0.000177033	0.000494015	yes	up	26.64	49.605	23.16	30.12	45.86	53.35
TRINITY_DN4514_c0_g2	3.93853	1.97766	0.000195423	0.000542222	yes	up	3.32	10.48	2.33	4.31	8.25	12.71
TRINITY_DN4826_c0_g1	5.65558	2.49968	0.000203669	0.000563816	yes	up	1.885	8.49	2.39	1.38	7.1	9.88
TRINITY_DN5266_c0_g1	92.8641	6.53705	0.000205099	0.000567129	yes	up	0	9.41	0	0	10.18	8.64	GAQ87316.1(hypothetical protein KFL_003450030 [Klebsormidium nitens])
TRINITY_DN5446_c0_g1	2.23628	1.1611	0.000207839	0.000574488	yes	up	12.885	23.075	12.72	13.05	22.49	23.66	GBG70526.1(hypothetical protein CBR_g6653 [Chara braunii])
TRINITY_DN3643_c0_g1	15.7306	3.9755	0.000211931	0.000585418	yes	up	1.05	13.575	0.55	1.55	6.15	21
TRINITY_DN1607_c0_g1	2.12325	1.08627	0.000219448	0.000605203	yes	up	8.39	14.185	7.2	9.58	12.62	15.75	PSC72536.1(LIM domain and RING finger [Micractinium conductrix])
TRINITY_DN1251_c0_g1	10.6434	3.41188	0.000221208	0.000609825	yes	up	33.89	295.285	58.44	9.34	349.91	240.66
TRINITY_DN2330_c0_g2	3.51954	1.81539	0.000221528	0.000610478	yes	up	2.59	7.27	2.87	2.31	9.4	5.14	GBG86417.1(hypothetical protein CBR_g41413 [Chara braunii])
TRINITY_DN5671_c0_g1	2.65993	1.41139	0.000234313	0.000644249	yes	up	5.8	12.31	5.82	5.78	11.04	13.58	RMZ53798.1(hypothetical protein APUTEX25_003937 [Auxenochlorella protothecoides])
TRINITY_DN3139_c0_g2	2.21886	1.14982	0.000244992	0.000672346	yes	up	8.94	15.845	8.95	8.93	17.1	14.59	GAQ86573.1(S-adenosyl-L-methionine-dependent methyltransferases superfamily protein [Klebsormidium nitens])
TRINITY_DN1294_c0_g1	2.53851	1.34398	0.000255866	0.000700609	yes	up	20.89	42.845	23.67	18.11	35.48	50.21
TRINITY_DN5379_c0_g1	2.07887	1.0558	0.00027979	0.000762115	yes	up	11.78	19.525	13.22	10.34	18.51	20.54	XP_003062258.1(predicted protein [Micromonas pusilla CCMP1545] )
TRINITY_DN6536_c0_g1	87.092	6.44447	0.000298494	0.00080974	yes	up	0	17.66	0	0	20.5	14.82
TRINITY_DN4846_c0_g1	2.40056	1.26337	0.000301752	0.000817134	yes	up	8.44	16.215	6.67	10.21	16	16.43	XP_005650054.1(T-complex protein 1 [Coccomyxa subellipsoidea C-169] )
TRINITY_DN2711_c0_g2	3.3583	1.74773	0.000302889	0.000819833	yes	up	9.45	25.4	7.98	10.92	24.93	25.87	PNH01084.1(Vegetative incompatibility protein HET-E-1 [Tetrabaena socialis])
TRINITY_DN5942_c0_g1	3.72639	1.89778	0.000326253	0.000880136	yes	up	4.05	12.065	5.08	3.02	10.7	13.43
TRINITY_DN3335_c0_g1	2.1989	1.13678	0.000328839	0.000886785	yes	up	17.58	32.95	15.12	20.04	27.66	38.24
TRINITY_DN5236_c0_g1	2.81467	1.49296	0.000331629	0.000893649	yes	up	6	13.47	7.81	4.19	14.43	12.51
TRINITY_DN6126_c0_g1	2.74211	1.45529	0.000336252	0.000905771	yes	up	2.895	6.305	3.69	2.1	6.17	6.44	GBG71965.1(hypothetical protein CBR_g10902 [Chara braunii])
TRINITY_DN1371_c0_g1	2.05347	1.03806	0.000350715	0.000942297	yes	up	17.14	28.205	15.01	19.27	25.85	30.56	GBG88029.1(hypothetical protein CBR_g46400 [Chara braunii])
TRINITY_DN3094_c0_g1	2.68734	1.42618	0.000362447	0.000972743	yes	up	8.27	17.86	7.28	9.26	19.96	15.76	GAQ88896.1(N-acetylglucosaminyltransferase family protein [Klebsormidium nitens])
TRINITY_DN2570_c0_g1	3.18198	1.66993	0.000375255	0.00100564	yes	up	4.15	10.585	3.5	4.8	10.17	11	XP_003083479.2(Oxoglutarate/iron-dependent dioxygenase [Ostreococcus tauri] )
TRINITY_DN2560_c0_g1	2.10106	1.07112	0.000393502	0.00105107	yes	up	10.735	18.035	9.9	11.57	19.92	16.15	XP_001700405.1(serine O-acetyl transferase [Chlamydomonas reinhardtii] )
TRINITY_DN727_c0_g3	2.57122	1.36245	0.000416533	0.00110974	yes	up	15.735	32.825	14.9	16.57	32.8	32.85
TRINITY_DN5218_c0_g1	2.03499	1.02502	0.000461998	0.00122417	yes	up	24.255	39.615	28.57	19.94	39.29	39.94	GAQ85761.1(hypothetical protein KFL_002530060 [Klebsormidium nitens])
TRINITY_DN1394_c0_g2	2.87071	1.52141	0.000481409	0.00127283	yes	up	8.38	19.205	11.87	4.89	18.34	20.07	KXZ41702.1(hypothetical protein GPECTOR_313g4 [Gonium pectorale])
TRINITY_DN2130_c0_g3	2.17348	1.12001	0.000488715	0.00129168	yes	up	9.195	15.925	10.64	7.75	16.05	15.8	GBG66670.1(hypothetical protein CBR_g66805 [Chara braunii])
TRINITY_DN3025_c0_g1	2.6183	1.38863	0.000510973	0.00134612	yes	up	9.155	19.28	8.18	10.13	19.76	18.8
TRINITY_DN2629_c1_g2	2.33398	1.22279	0.000538695	0.00141609	yes	up	4.27	7.935	3.94	4.6	7.8	8.07	XP_005652181.1(Alpha/beta hydrolase fold-3 [Coccomyxa subellipsoidea C-169] )
TRINITY_DN3027_c0_g1	2.232	1.15834	0.000626854	0.00163839	yes	up	4.55	8.09	3.85	5.25	8.11	8.07	GAQ89120.1(hypothetical protein KFL_004890030 [Klebsormidium nitens])
TRINITY_DN3233_c0_g2	5.2907	2.40346	0.00064451	0.00168153	yes	up	2	8.555	1.03	2.97	9.64	7.47	RMZ55456.1(hypothetical protein APUTEX25_003580 [Auxenochlorella protothecoides])
TRINITY_DN1628_c0_g2	2.57186	1.36281	0.000701892	0.00182537	yes	up	5.135	10.58	4.27	6	9.11	12.05
TRINITY_DN5220_c0_g1	2.95607	1.56368	0.000743662	0.00192529	yes	up	5.055	11.955	5.36	4.75	12.02	11.89	XP_011399983.1(hypothetical protein F751_5859 [Auxenochlorella protothecoides] )
TRINITY_DN4086_c0_g1	3.0392	1.60369	0.000784786	0.00202508	yes	up	3.29	7.985	3.06	3.52	6.92	9.05
TRINITY_DN2746_c0_g1	3.15238	1.65644	0.000810372	0.002083	yes	up	5.375	13.62	4.72	6.03	12.04	15.2	OUS43426.1(pyridoxal phosphate-dependent transferase [Ostreococcus tauri])
TRINITY_DN74_c0_g2	4.12031	2.04275	0.00104715	0.00265943	yes	up	2.155	7.075	2.37	1.94	6.74	7.41	XP_002508972.1(predicted protein [Micromonas commoda] )
TRINITY_DN401_c0_g3	3.55254	1.82885	0.00105127	0.00266746	yes	up	2.66	7.545	3.06	2.26	7.03	8.06
TRINITY_DN1905_c0_g3	3.59794	1.84717	0.00108244	0.00274273	yes	up	29.86	97.13	30.08	29.64	69.09	125.17
TRINITY_DN1063_c0_g3	3.50968	1.81134	0.00116043	0.00292816	yes	up	2.21	6.18	2.6	1.82	7.1	5.26
TRINITY_DN5060_c0_g1	4.47424	2.16164	0.00118909	0.00299737	yes	up	6.16	22.395	8.79	3.53	27.59	17.2	YP_009310456.1(cytochrome c oxidase subunit 2 (mitochondrion) [Pyramimonas parkeae] )
TRINITY_DN5511_c0_g1	5.76441	2.52717	0.00121254	0.00305225	yes	up	7.075	33.455	10.84	3.31	36.9	30.01
TRINITY_DN5564_c0_g1	2.88581	1.52898	0.00121834	0.00306579	yes	up	7.48	17.415	7.17	7.79	18.35	16.48
TRINITY_DN2419_c0_g1	5.26122	2.3954	0.0014126	0.00352667	yes	up	3.08	13.225	2.45	3.71	13.03	13.42	GBF99229.1(sodium hydrogen exchanger [Raphidocelis subcapitata])
TRINITY_DN3668_c0_g1	2.80862	1.48986	0.00141342	0.00352751	yes	up	17.88	41.235	19.6	16.16	43.03	39.44	XP_002505835.1(predicted protein [Micromonas commoda] )
TRINITY_DN2266_c0_g2	2.49134	1.31692	0.00145537	0.00362972	yes	up	4.535	8.975	5.92	3.15	7.96	9.99
TRINITY_DN3129_c0_g1	2.85182	1.51188	0.00162855	0.00403818	yes	up	164.425	252.325	164.51	164.34	292.76	211.89
TRINITY_DN4514_c0_g1	11.2163	3.48753	0.00168706	0.00417333	yes	up	0.92	8.445	0.48	1.36	6.16	10.73	KXZ47140.1(hypothetical protein GPECTOR_37g145 [Gonium pectorale])
TRINITY_DN1789_c0_g1	2.50195	1.32305	0.00179141	0.00441652	yes	up	6.75	15.2	5.89	7.61	16.83	13.57	GAQ91705.1(Protein kinase superfamily protein,HT1 [Klebsormidium nitens])
TRINITY_DN2085_c0_g1	2.19252	1.13259	0.00181986	0.00448212	yes	up	12.86	22.575	14.11	11.61	18.64	26.51	GAQ79048.1(isocitrate dehydrogenase [Klebsormidium nitens])
TRINITY_DN4830_c0_g2	2.49415	1.31855	0.00189593	0.00466002	yes	up	6.69	13.3	7.34	6.04	9.56	17.04	YP_006073039.1(cox1 gene product (mitochondrion) [Nitella hyalina] )
TRINITY_DN2764_c0_g1	2.15208	1.10573	0.00190795	0.004688	yes	up	4.215	7.21	4.96	3.47	7.49	6.93	PRW20636.1(Beta-amylase chloroplastic [Chlorella sorokiniana])
TRINITY_DN3391_c0_g1	2.31253	1.20947	0.00194101	0.00476601	yes	up	5.875	10.82	6.37	5.38	8.62	13.02	XP_005850683.1(hypothetical protein CHLNCDRAFT_19955 [Chlorella variabilis] )
TRINITY_DN4973_c0_g1	5.10105	2.35079	0.00202018	0.00495043	yes	up	3.37	14.095	2.69	4.05	16.15	12.04
TRINITY_DN2115_c0_g3	2.78482	1.47758	0.00215763	0.00526252	yes	up	3.775	8.4	3.68	3.87	8.36	8.44
TRINITY_DN800_c1_g1	5.53657	2.46899	0.00222456	0.00540768	yes	up	3.8	17.94	3.06	4.54	15.75	20.13
TRINITY_DN3430_c0_g1	3.29355	1.71965	0.00227487	0.00552448	yes	up	5.945	15.735	7.57	4.32	14.22	17.25
TRINITY_DN5019_c0_g1	2.54688	1.34873	0.00238451	0.00576985	yes	up	12.085	24.84	14.23	9.94	24.35	25.33
TRINITY_DN2582_c0_g3	4.20956	2.07367	0.00239885	0.00579853	yes	up	6.96	23.995	9.02	4.9	29.89	18.1
TRINITY_DN2877_c0_g1	4.66861	2.22299	0.00242033	0.00584854	yes	up	2.125	8.035	0.78	3.47	8.36	7.71
TRINITY_DN3358_c0_g2	2.19531	1.13442	0.00245474	0.00592579	yes	up	7.925	13.93	6.61	9.24	14.17	13.69	PSC71678.1(Metallo-dependent phosphatase [Micractinium conductrix])
TRINITY_DN2945_c0_g2	5.69856	2.5106	0.00253401	0.00611108	yes	up	4.51	20.78	7.48	1.54	20.17	21.39
TRINITY_DN1637_c1_g1	7.83562	2.97005	0.00258296	0.00622504	yes	up	0.805	5.065	0.82	0.79	6.28	3.85	PSC67589.1(type A von Willebrand factor domain-containing isoform B [Micractinium conductrix])
TRINITY_DN2381_c0_g3	4.05053	2.01811	0.00267701	0.00643894	yes	up	1.8	5.84	1.55	2.05	6.4	5.28	GBF92814.1(activating signal cointegrator 1 complex subunit 3-like, partial [Raphidocelis subcapitata])
TRINITY_DN2232_c0_g2	6.53453	2.70808	0.00276606	0.00663347	yes	up	2.855	15.28	3.66	2.05	19	11.56	GBG87397.1(hypothetical protein CBR_g45454 [Chara braunii])
TRINITY_DN3214_c0_g4	5.06901	2.3417	0.00279585	0.00670269	yes	up	1.88	7.675	1.92	1.84	7.65	7.7
TRINITY_DN2287_c0_g5	6.55569	2.71275	0.00284001	0.00680632	yes	up	0.82	4.315	0.63	1.01	5.51	3.12
TRINITY_DN6211_c0_g1	55.105	5.78411	0.00304259	0.00727035	yes	up	0	12.885	0	0	12.6	13.17	PSC70304.1(kDa class I heat shock -like [Micractinium conductrix])
TRINITY_DN5157_c0_g1	3.87088	1.95266	0.00307975	0.00735434	yes	up	2.87	8.95	1.97	3.77	8.6	9.3
TRINITY_DN3477_c0_g1	2.48825	1.31513	0.00308602	0.00736688	yes	up	3.225	6.4	2.59	3.86	6.2	6.6	GAQ90198.1(DEAD/DEAH box helicase domain containing protein [Klebsormidium nitens])
TRINITY_DN6397_c0_g1	2.95426	1.5628	0.00312005	0.00743839	yes	up	3.555	8.415	2.87	4.24	8.76	8.07	PNH01177.1(hypothetical protein TSOC_012950 [Tetrabaena socialis])
TRINITY_DN6378_c0_g1	17.0766	4.09395	0.00323611	0.00770502	yes	up	0.46	6.385	0.47	0.45	6.49	6.28
TRINITY_DN6470_c0_g1	3.08265	1.62417	0.00325886	0.00775667	yes	up	14.435	36.01	21.51	7.36	30.35	41.67
TRINITY_DN3233_c0_g3	34.1454	5.09362	0.0034457	0.00816675	yes	up	0.19	5.065	0.38	0	6.09	4.04	GAX85748.1(hypothetical protein CEUSTIGMA_g13163.t1 [Chlamydomonas eustigma])
TRINITY_DN3618_c0_g1	2.00287	1.00207	0.00359298	0.00849102	yes	up	4.96	7.885	6.13	3.79	7.54	8.23	KDD74537.1(protein kinase [Helicosporidium sp. ATCC 50920])
TRINITY_DN2381_c0_g2	2.42957	1.2807	0.00360006	0.00850499	yes	up	4.65	9.03	3.98	5.32	8.56	9.5	XP_001416821.1(BASS family transporter: sodium ion/bile acid [Ostreococcus lucimarinus CCE9901] )
TRINITY_DN1444_c0_g2	8.31488	3.0557	0.0036836	0.00869673	yes	up	1.19	8.01	1.46	0.92	7.94	8.08
[truncated: 101 more rows]

## Sheet: Sheet1
					8.33333
